# Supplementary material for: Mediation effects of DNA methylation and hydroxymethylation on birth outcomes after prenatal per- and polyfluoroalkyl substances (PFAS) exposure in the Michigan mother–infant Pairs cohort
Source: Clin Epigenetics. 2023 Mar 24;15:49. doi: 10.1186/s13148-023-01461-5 (PMC10037903; doi:10.1186/s13148-023-01461-5)
Supplement: Supplementary file 2 — Additional file 2. Supplemental Excel Materials. [file 13148_2023_1461_MOESM2_ESM.xlsx]

## Sheet: Table S1
Table S1: Statistically significant coefficents for association with total methylation from other studies compared to coefficients from the present study (ammended from Liu et al., 2022).
Citation	PFAS	Illumina CpG Name	Previous Estimate	Previous P-Value	Previous Benjamini-Hochberg q-value	Present Estimate	Present P-Value	Present Benjamini-Hochberg q-value	Chromosome	Position	Relation to CpG Island	UCSC Gene Name
Miura et al.	PFOA	cg00057676	-0.003	0.000633		-0.00635373	0.84363	0.99543	chr1	178512141	Island	C1orf220
Miura et al.	PFOA	cg03124880	0.024	0.000299		0.0357378	0.237119	0.99543	chr12	108617533	OpenSea	WSCD2
Miura et al.	PFOA	cg03173827	-0.024	0.000677		-0.00699965	0.692764	0.99543	chr20	62688717	Island	TCEA2
Miura et al.	PFOA	cg03191504	-0.013	0.000858		-0.00107993	0.975288	0.99543	chr2	101922427	N_Shore	RNF149
Miura et al.	PFOA	cg05012972	-0.037	0.000251		0.0517364	0.0945742	0.99543	chr7	158250129	Island	PTPRN2
Miura et al.	PFOA	cg11897736	0.011	0.000236		0.022135	0.350103	0.99543	chr13	113678974	S_Shore	MCF2L
Miura et al.	PFOA	cg15224291	0.007	0.000473		0.035323	0.156247	0.99543	chr18	74729064	OpenSea	MBP
Miura et al.	PFOA	cg15997374	0.002	0.000573		0.0090056	0.77861	0.99543	chr11	64666193	S_Shelf	ATG2A
Miura et al.	PFOA	cg16022876	0.009	0.000384		-0.0210195	0.507678	0.99543	chr11	1471939	S_Shore	BRSK2
Miura et al.	PFOA	cg16214582	0.019	0.000896		-0.0483593	0.0871844	0.99543	chr4	3685309	Island
Miura et al.	PFOA	cg16362594	0.006	0.000486		0.00369634	0.920515	0.99543	chr6	168122077	S_Shore
Miura et al.	PFOS	cg15272467	0.035	0.000621		-0.0511704	0.0472821	0.964207	chr20	61822344	Island
Miura et al.	PFOS	cg14426688	0.006	9.11e-05		-0.0084979	0.802717	0.994233	chr7	43623067	Island	STK17A
Miura et al.	PFOS	cg09475757	0.018	0.00089		0.000437818	0.990308	0.996974	chr4	178230851	Island	NEIL3
Miura et al.	PFOS	cg05146852	0.031	0.000178		0.0837669	0.0189048	0.94911	chr11	26523296	OpenSea	ANO3
Miura et al.	PFOS	cg26954114	0.072	0.000487		-0.00410199	0.903602	0.994233	chr15	96838120	OpenSea
Miura et al.	PFOS	cg11835209	0.042	0.00077		-0.0219554	0.4553	0.984026	chr5	4512534	OpenSea
Miura et al.	PFOS	cg14788655	0.041	2.99e-05		-0.0346007	0.303849	0.978419	chr11	40224146	OpenSea	LRRC4C
Miura et al.	PFOS	cg06899970	0.012	0.000781		-8.63276e-05	0.998676	0.999615	chr8	42234669	OpenSea	DKK4
Miura et al.	PFOS	cg00583535	0.041	0.000585		0.0109	0.786279	0.994233	chr1	201159906	OpenSea	IGFN1
Miura et al.	PFOS	cg09928274	0.022	8.72e-06		-0.0299442	0.342748	0.979252	chr19	48501729	OpenSea	ELSPBP1
Miura et al.	PFOS	cg09618309	0.01	0.000146		-0.0607205	0.0289143	0.959563	chr2	99908962	OpenSea	LYG1
Miura et al.	PFOS	cg09860486	0.026	0.0005		0.00462562	0.89887	0.994233	chr3	51836419	OpenSea
Miura et al.	PFOS	cg27593250	0.035	0.000618		0.00891391	0.747763	0.994233	chr6	30859984	OpenSea	DDR1
Miura et al.	PFOS	cg04057106	0.028	0.000463		-0.0327239	0.484096	0.985225	chr9	34263427	OpenSea	KIF24
Miura et al.	PFOS	cg14321373	0.008	0.000737		-0.00325061	0.873977	0.994233	chr8	140627494	N_Shelf	KCNK9
Miura et al.	PFOS	cg25122824	-0.019	0.00079		0.0473161	0.338231	0.979237	chr7	1886917	S_Shore	MAD1L1
Miura et al.	PFOS	cg24218620	0.039	0.000557		0.0353808	0.240475	0.975894	chr17	27229069	N_Shore	DHRS13
Miura et al.	PFOS	cg25697152	0.023	5.17e-05		-0.0211694	0.540386	0.987514	chr12	3067777	N_Shore	TEAD4
Miura et al.	PFOS	cg00220225	0.043	0.000556		0.0258735	0.355525	0.979503	chr3	50194470	S_Shore	SEMA3F
Miura et al.	PFOS	cg18486150	0.025	0.000202		0.051125	0.155243	0.972585	chr1	21044874	S_Shore	KIF17
Miura et al.	PFOS	cg07455279	0.044	2.83e-05		0.0974388	0.0830284	0.970789	chr19	54605703	N_Shore	NDUFA3
Miura et al.	PFOS	cg05162166	0.019	0.000903		0.0212121	0.240538	0.975894	chr22	41684460	S_Shore
Miura et al.	PFOS	cg20251943	0.069	9.95e-05		-0.0204941	0.619646	0.991077	chr10	407721	N_Shore	DIP2C
Miura et al.	PFOS	cg18155888	0.017	4.32e-06		0.0544134	0.584613	0.989377	chr1	2266591	S_Shore	MORN1
Starling et al.	PFOS	cg00890632	0.027	0.0008		0.0134349	0.800951	0.994233	chr10	6257204	OpenSea	PFKFB3
Starling et al.	PFOS	cg01253508	-0.02	0.0005		-0.0479015	0.250772	0.977227	chr5	173738923	Island
Starling et al.	PFOS	cg01861377	0.026	0.0002		-0.0207623	0.285707	0.978419	chr19	281445	OpenSea	PPAP2C
Starling et al.	PFOS	cg01909551	-0.03	0.0007		-0.0218477	0.385513	0.980127	chr3	52223951	OpenSea
Starling et al.	PFOS	cg03950246	0.049	0.0002		-0.0394571	0.510845	0.985803	chr15	73343567	N_Shore	NEO1
Starling et al.	PFOS	cg14827285	-0.039	0.0008		-0.0108285	0.57926	0.989137	chr13	114298906	N_Shelf
Starling et al.	PFOS	cg16476639	-0.038	0.001		-0.0316947	0.667837	0.992414	chr14	73528813	S_Shelf	RBM25
Starling et al.	PFOS	cg23987134	0.045	0.0009		-0.00880379	0.780284	0.994233	chr5	17158319	OpenSea	LOC285696
Starling et al.	PFNA	cg00244391	-0.035	0.000196		0.0274777	0.294869	0.853788	chr6	109420291	S_Shelf	C6orf182
Starling et al.	PFNA	cg09706988	-0.044	0.000238		-0.0690709	0.125451	0.762593	chr11	77300558	Island	AQP11
Starling et al.	PFNA	cg11299207	0.029	0.000481		-0.0280175	0.522691	0.922985	chr6	31865794	N_Shore	EHMT2
Starling et al.	PFNA	cg19346084	0.119	0.000615
Starling et al.	PFNA	cg19363466	0.042	0.000817		-0.00659375	0.89853	0.988658	chr19	59074265	Island	MZF1; LOC100131691
Starling et al.	PFNA	cg21330423	-0.063	5.23e-05		0.00448195	0.894825	0.988249	chr6	29975068	Island	HLA-J; NCRNA00171
Starling et al.	PFNA	cg22251017	0.0147	0.000552		0.0317024	0.272209	0.84472	chr19	36365800	Island	APLP1
Starling et al.	PFNA	cg26831259	0.0277	0.00064		-0.049986	0.0529247	0.687573	chr4	1366826	S_Shore	KIAA1530
Starling et al.	PFNA	cg27228559	-0.032	0.000875		0.0207883	0.572333	0.934109	chr10	119806499	Island	CASC2; RAB11FIP2
Starling et al.	PFHxS	cg00039070	0.039	0.000191		-0.0424659	0.0859394	0.99539	chr7	133167057	OpenSea	EXOC4
Starling et al.	PFHxS	cg07052513	0.033	0.00087		-0.0799078	0.188892	0.99539	chr2	86668451	Island	KDM3A
Starling et al.	PFHxS	cg08015507	0.013	0.0009		-0.0110481	0.676475	0.99539	chr3	48720378	N_Shelf	NCKIPSD
Starling et al.	PFHxS	cg10692932	-0.052	0.000227		0.0305035	0.565747	0.99539	chr12	49716863	Island	TROAP
Starling et al.	PFHxS	cg14328535	0.0315	0.000232		0.00150473	0.952535	0.99539	chr2	1891067	OpenSea	MYT1L
Starling et al.	PFHxS	cg16433800	-0.053	0.000447		-0.0998772	0.0827348	0.99539	chr2	173420778	Island	PDK1
Starling et al.	PFHxS	cg22661082	0.03	0.000371		-0.0691008	0.00571278	0.99539	chr2	189558080	OpenSea
Xu et al.	PFOS	cg00330059	0.64	0.01		0.0268872	0.562472	0.988389	chr4	183637135	OpenSea	ODZ3
Xu et al.	PFOS	cg01192291	0.7	0.003		0.0266404	0.4956	0.985539	chr6	28220797	S_Shore	ZKSCAN4
Xu et al.	PFOS	cg09157632	0.73	0.013		-0.0289721	0.413875	0.981798	chr15	55627493	OpenSea	PIGB
Xu et al.	PFOS	cg09840146	0.12	0.005		-0.0411651	0.509416	0.985715	chr5	140705747	OpenSea
Xu et al.	PFOS	cg16694239	0.61	0.003		-0.00207246	0.91061	0.994233	chr1	160179710	OpenSea	PEA15
Xu et al.	PFOS	cg25025310	0.84	0.013		-0.0258095	0.571557	0.988901	chr1	37091601	OpenSea
Liu et al.	PFOA	cg25869005	0.101073	5.87227e-09	0.0039322	-0.0182674	0.597829	0.99543	chr14	95048198	OpenSea	SERPINA5
Liu et al.	PFOA	cg03707973	-0.0718827	3.34494e-08	0.00880516	-0.00975139	0.776504	0.99543	chr12	54826237	OpenSea	LOC102724050
Liu et al.	PFOA	cg04042784	0.0778121	3.94484e-08	0.00880516	-0.038209	0.111993	0.99543	chr7	42884749	OpenSea
Liu et al.	PFOA	cg09309282	-0.0505902	9.87686e-08	0.0165344	0.0149031	0.264265	0.99543	chr2	236523347	OpenSea	AGAP1
Liu et al.	PFOA	cg22971191	0.121486	1.94666e-07	0.0256549	0.00609485	0.870649	0.99543	chr13	103719706	OpenSea	SLC10A2
Liu et al.	PFOA	cg01787798	-0.0882673	2.29875e-07	0.0256549	-0.0319401	0.437038	0.99543	chr1	175474437	OpenSea	TNR
Liu et al.	PFOA	cg04977784	0.0596879	5.72905e-07	0.0489182	-0.0322844	0.195948	0.99543	chr5	53972541	OpenSea	LOC102467080
Liu et al.	PFOA	cg14212748	-0.0684589	6.25304e-07	0.0489182	-0.0232227	0.460556	0.99543	chr12	53343703	S_Shore	KRT18
Liu et al.	PFOA	cg05195288	0.0732113	7.10052e-07	0.0489182	0.0138305	0.670484	0.99543	chr3	65582834	OpenSea	MAGI1
Liu et al.	PFOA	cg21821684	0.103753	7.30535e-07	0.0489182	-0.0853573	0.0117968	0.99543	chr15	47686828	OpenSea
Liu et al.	PFOS	cg16381104	0.0598876	1.81605e-08	0.0121606	0.0103175	0.642665	0.991816	chr6	99578913	OpenSea
Liu et al.	PFOS	cg21421331	0.0757463	1.00809e-07	0.0337518	-0.00901644	0.729098	0.994233	chr10	100618466	OpenSea	HPSE2
Liu et al.	PFHxS	cg02794779	-0.142602	1.18444e-08	0.00793127	0.020244	0.710984	0.99539	chr13	100150711	Island
Liu et al.	PFHxS	cg11331322	0.0855081	6.48279e-08	0.0217051	0.00522961	0.857086	0.99539	chr3	42530661	OpenSea	VIPR1
Liu et al.	PFHxS	cg00983482	0.0824403	1.15957e-07	0.0258826	-0.0024496	0.915749	0.99539	chr10	130083707	OpenSea
Liu et al.	PFHxS	cg26477711	0.0875654	2.10451e-07	0.0352307	-0.0177468	0.568324	0.99539	chr12	39518309	OpenSea
Liu et al.	PFHxS	cg24735489	-0.0866836	3.87763e-07	0.049809	-0.0966904	0.0956019	0.99539	chr6	31088352	OpenSea	CDSN; PSORS1C1
Liu et al.	PFHxS	cg03639671	0.0853128	4.46303e-07	0.049809	-0.00751511	0.899503	0.99539	chr4	145430689	OpenSea
Liu et al.	PFNA	cg25601695	-0.0941897	2.8716e-09	0.00192289	0.0108051	0.84166	0.982016	chr16	55690178	Island	SLC6A2
Liu et al.	PFNA	cg04509825	-0.0865991	3.65765e-08	0.00881922	-0.093151	0.0189492	0.618586	chr14	62162178	Island	HIF1A
Liu et al.	PFNA	cg01713535	-0.0911224	4.50229e-08	0.00881922	0.0404801	0.360206	0.878708	chr14	57046409	N_Shore	C14orf101
Liu et al.	PFNA	cg11506907	-0.096017	5.57348e-08	0.00881922	0.0328518	0.498594	0.917734	chr11	118972568	S_Shore	DPAGT1
Liu et al.	PFNA	cg12967001	-0.083583	6.58522e-08	0.00881922	-0.0611454	0.0611553	0.700045	chr18	5544089	Island	EPB41L3
Liu et al.	PFNA	cg05792003	-0.0911518	9.34286e-08	0.0101104	0.0303832	0.596339	0.939351	chr1	95582492	N_Shore	TMEM56
Liu et al.	PFNA	cg24620436	0.208734	1.0569e-07	0.0101104	-0.0125844	0.880231	0.986871	chr7	4918906	N_Shelf	RADIL
Liu et al.	PFNA	cg09861318	-0.0828373	1.24684e-07	0.0104364	0.0575583	0.302713	0.857098	chr3	149530987	Island	RNF13
Liu et al.	PFNA	cg14018731	-0.0888567	1.74478e-07	0.0120745	-0.048281	0.272641	0.844975	chr9	98784336	Island	NCRNA00092
Liu et al.	PFNA	cg16405308	0.0993259	1.91767e-07	0.0120745	-0.0635044	0.0576232	0.694678	chr15	93723250	OpenSea
Liu et al.	PFNA	cg24322382	-0.0832248	2.14338e-07	0.0120745	0.000397996	0.993109	0.997485	chr4	26322344	Island	RBPJ
Liu et al.	PFNA	cg03941040	-0.0896154	2.19491e-07	0.0120745	0.0012695	0.979064	0.993476	chr10	60145128	Island	TFAM
Liu et al.	PFNA	cg03140418	-0.0807364	2.34413e-07	0.0120745	-0.0330942	0.516865	0.921645	chr2	198570038	Island	MARS2
Liu et al.	PFNA	cg22795345	0.0936302	3.51175e-07	0.0150248	0.044754	0.118779	0.757533	chr13	111935508	Island	ARHGEF7
Liu et al.	PFNA	cg01428361	-0.0935103	3.61438e-07	0.0150248	-0.0270093	0.587884	0.937418	chr17	48556460	Island	RSAD1
Liu et al.	PFNA	cg20664849	0.15013	3.61892e-07	0.0150248	-0.0197903	0.46463	0.909498	chr5	169817932	OpenSea	KCNMB1; CTD-2270F17.1
Liu et al.	PFNA	cg18074254	-0.0941892	3.88982e-07	0.0150248	0.0482683	0.367669	0.881235	chr11	63606376	Island	MARK2
Liu et al.	PFNA	cg02040083	-0.096663	4.0388e-07	0.0150248	0.0549648	0.204197	0.813508	chr22	50639316	Island	SELO
Liu et al.	PFNA	cg05197062	-0.54235	4.64724e-07	0.0160179	0.111192	0.446842	0.904851	chr11	11642011	N_Shore	GALNTL4
Liu et al.	PFNA	cg20609411	-0.0887005	4.78416e-07	0.0160179	0.0174188	0.745563	0.967441	chr5	7869068	Island	FASTKD3; MTRR
Liu et al.	PFNA	cg20738335	-0.0878442	5.68966e-07	0.0181425	0.00230883	0.971339	0.992315	chr16	30583524	Island	ZNF688
Liu et al.	PFNA	cg08506260	-0.0883146	6.47356e-07	0.0185934	-0.0362239	0.404701	0.892535	chr22	27053195	Island	MIAT
Liu et al.	PFNA	cg13770684	-0.0916458	6.79435e-07	0.0185934	-0.0470494	0.441403	0.903293	chr16	14726865	Island	BFAR
Liu et al.	PFNA	cg06313483	-0.087284	7.19955e-07	0.0185934	0.0139982	0.794384	0.975544	chr5	79783651	Island	FAM151B
Liu et al.	PFNA	cg12639169	-0.0779043	7.25304e-07	0.0185934	-0.0259809	0.644635	0.949701	chr17	4643265	Island	ZMYND15; CXC16
Liu et al.	PFNA	cg14282407	-0.0801642	7.77646e-07	0.0185934	0.0456739	0.42636	0.899036	chr17	7835499	Island	TRAPPC1;CNTROB
Liu et al.	PFNA	cg19104471	-0.0790373	8.07332e-07	0.0185934	0.118321	0.0100148	0.585177	chr20	43589220	Island	TOMM34
Liu et al.	PFNA	cg23069877	0.0922695	8.22973e-07	0.0185934	0.0101595	0.699767	0.95953	chr2	3486221	OpenSea
Liu et al.	PFNA	cg10500653	0.116715	8.41315e-07	0.0185934	-0.0170176	0.701236	0.959709	chr1	39407651	OpenSea	RHBDL2
Liu et al.	PFNA	cg23709321	-0.0805873	8.48126e-07	0.0185934	0.0292904	0.578333	0.935481	chr16	75498622	Island	TMEM170A
Liu et al.	PFNA	cg08904058	0.215854	9.12138e-07	0.0185934	0.0743421	0.240225	0.831343	chr15	29859427	N_Shelf	FAM189A1
Liu et al.	PFNA	cg17798590	0.129604	9.12599e-07	0.0185934	-0.0123628	0.701266	0.959709	chr10	115327194	OpenSea	HABP2
Liu et al.	PFNA	cg08048517	-0.0866373	9.20678e-07	0.0185934	-0.0682396	0.244843	0.833659	chr12	22697480	Island	KIAA0528
Liu et al.	PFNA	cg20485607	0.862104	9.57592e-07	0.0185934	-0.102499	0.53865	0.926666	chr1	120217696	OpenSea
Liu et al.	PFNA	cg14615328	-0.0809431	9.71844e-07	0.0185934	-0.0483673	0.340728	0.871586	chr6	157801992	Island	ZDHHC14
Liu et al.	PFNA	cg24116222	-0.0930828	1.0055e-06	0.0187029
Liu et al.	PFNA	cg07981599	-0.0773875	1.05305e-06	0.0190579	-0.0651138	0.133078	0.767966	chr16	68119049	Island	NFATC3
Liu et al.	PFNA	cg21074433	-0.0767507	1.14547e-06	0.0198279	-0.0426026	0.394828	0.89012	chr12	58027055	Island	B4GALNT1
Liu et al.	PFNA	cg10369451	-0.0833025	1.2037e-06	0.0198279	0.0907446	0.093339	0.736522	chr6	53213754	Island	ELOVL5
Liu et al.	PFNA	cg16716917	-0.103004	1.26688e-06	0.0198279	0.0129556	0.814465	0.97823	chr11	64889644	Island	MRPL49
Liu et al.	PFNA	cg04051918	-0.0992237	1.26907e-06	0.0198279	0.0147984	0.790535	0.974919	chr12	31742831	Island	DENND5B-AS1
Liu et al.	PFNA	cg17765151	-0.0834462	1.27542e-06	0.0198279	-0.0115037	0.849504	0.982956	chr5	43018503	Island	LOC648987
Liu et al.	PFNA	cg00596643	-0.102449	1.28077e-06	0.0198279	0.0587065	0.269671	0.844232	chr12	75905429	Island	KRR1
Liu et al.	PFNA	cg11446099	-0.07904	1.30287e-06	0.0198279	0.0333263	0.526354	0.923935	chr13	50699887	Island	DLEU2; DLEU1
Liu et al.	PFNA	cg15590426	0.186682	1.43665e-06	0.0213781	0.00818203	0.776256	0.972535	chr15	93902788	OpenSea
Liu et al.	PFNA	cg10511890	-0.0828681	1.49864e-06	0.0218158	-0.034838	0.499398	0.91785	chr11	47416487	Island
Liu et al.	PFNA	cg18469811	-0.0846589	1.54262e-06	0.0219782	0.0418912	0.402317	0.891973	chr11	76432985	OpenSea	GUCY2E
Liu et al.	PFNA	cg26138144	-0.083483	1.58768e-06	0.0221489	0.0394017	0.344622	0.87286	chr22	38071188	N_Shore	LGALS1
Liu et al.	PFNA	cg18680061	-0.0726749	1.63637e-06	0.0222352	-0.00603092	0.897615	0.988557	chr5	131705688	Island	SLC22A5; LOC553103
Liu et al.	PFNA	cg00285829	-0.0845649	1.71442e-06	0.0222352	-0.0348657	0.555851	0.930232	chr11	82904897	Island	ANKRD42
Liu et al.	PFNA	cg17074339	-0.313013	1.75002e-06	0.0222352	0.100292	0.27491	0.845901	chr11	11642133	Island	GALNTL4
Liu et al.	PFNA	cg15979172	-0.0807878	1.80184e-06	0.0222352	-0.0168342	0.741104	0.966655	chr19	15490570	Island	AKAP8
Liu et al.	PFNA	cg01969662	-0.0851179	1.80533e-06	0.0222352	-0.0514325	0.43113	0.900401	chr11	1330840	Island	TOLLIP
Liu et al.	PFNA	cg24751407	-0.0870336	1.82325e-06	0.0222352	-0.000541898	0.991933	0.997089	chr6	149068384	Island	UST
Liu et al.	PFNA	cg14282440	-0.0773096	1.82631e-06	0.0222352	0.0567896	0.253848	0.837306	chr2	27593116	Island	EIF2B4
Liu et al.	PFNA	cg16993249	-0.0836837	1.86789e-06	0.0223353	-0.0279495	0.613939	0.94346	chr15	75628474	Island	COMMD4
Liu et al.	PFNA	cg08569016	-0.0861886	1.92028e-06	0.022559	-0.0107285	0.840223	0.981793	chr1	180123791	Island	QSOX1
Liu et al.	PFNA	cg02721852	-0.13184	2.03188e-06	0.0234585	-0.0144357	0.68774	0.95705	chr19	3818830	N_Shore	ZFR2; MIR1268A
Liu et al.	PFNA	cg14545544	0.118547	2.12098e-06	0.0235712	0.0183819	0.406001	0.892836	chr20	2748969	OpenSea
Liu et al.	PFNA	cg04012924	-0.0799801	2.12258e-06	0.0235712	-0.0392667	0.400101	0.89144	chr11	13690702	Island	FAR1
Liu et al.	PFNA	cg26689792	-0.084333	2.18186e-06	0.0235712	0.0240634	0.619366	0.944675	chr12	6833138	Island	COPS7A
Liu et al.	PFNA	cg12824106	-0.1143	2.18244e-06	0.0235712
Liu et al.	PFNA	cg11126485	-0.0863466	2.3207e-06	0.0244622	0.0642571	0.208804	0.815852	chr11	61129680	Island	CYB561A3; TMEM138
Liu et al.	PFNA	cg27321876	-0.0754912	2.33801e-06	0.0244622	0.00645661	0.903927	0.989201	chr19	38085706	Island	ZNF540; ZNF571
Liu et al.	PFNA	cg09213347	-0.0780821	2.50343e-06	0.0253589	-0.00283954	0.955515	0.991394	chr11	105948576	Island	AASDHPPT; KBTBD3
Liu et al.	PFNA	cg03365252	0.181975	2.51791e-06	0.0253589	-0.0263472	0.380468	0.885689	chr2	103793195	OpenSea
Liu et al.	PFNA	cg09945482	-0.164249	2.53732e-06	0.0253589	-0.0591946	0.235845	0.829372	chr18	12777974	Island
Liu et al.	PFNA	cg06116412	-0.228268	2.67175e-06	0.0259645	0.0981909	0.141561	0.773384	chr11	11641789	N_Shore	GALNT18
Liu et al.	PFNA	cg09288470	0.0904977	2.67546e-06	0.0259645	-0.0266195	0.377364	0.884735	chr6	87890907	OpenSea	ZNF292
Liu et al.	PFNA	cg27482031	0.178946	2.71684e-06	0.0259894	-0.124119	0.114193	0.75398	chr12	54402697	Island	HOXC8
Liu et al.	PFNA	cg14536921	-0.0717199	2.79606e-06	0.0262571	-0.0410361	0.413965	0.895479	chr4	41992485	Island	SLC30A9
Liu et al.	PFNA	cg07375082	-0.0904183	2.82325e-06	0.0262571	0.00673256	0.879996	0.986834	chr5	158478481	Island	EBF1
Liu et al.	PFNA	cg25347098	-0.0732903	2.92242e-06	0.026523
Liu et al.	PFNA	cg11817453	0.0799828	2.93106e-06	0.026523	-0.0719221	0.0177568	0.616444	chr19	8464850	Island	RAB11B
Liu et al.	PFNA	cg06085890	-0.0880766	2.99858e-06	0.0267722	0.0316135	0.596823	0.939445	chr1	156024343	Island	ROBLD3; UBQLN4
Liu et al.	PFNA	cg14990430	0.0864537	3.23249e-06	0.0282697	0.0218268	0.427665	0.89943	chr22	50277562	N_Shelf	ZBED4
Liu et al.	PFNA	cg15492401	-0.0750538	3.25074e-06	0.0282697	0.118219	0.0272844	0.641042	chr1	114472197	Island	HIPK1-AS1
Liu et al.	PFNA	cg16246410	-0.0746241	3.37278e-06	0.0289403	-0.00886866	0.845042	0.982407	chr2	157189316	Island	NR4A2
Liu et al.	PFNA	cg04808059	-0.0702744	3.41429e-06	0.0289403
Liu et al.	PFNA	cg00042356	-0.0916231	3.51269e-06	0.0294022	0.0206439	0.682698	0.956295	chr1	8021962	Island	PARK7
Liu et al.	PFNA	cg14265554	-0.0919313	3.60454e-06	0.0296721
Liu et al.	PFNA	cg11692477	-0.0788203	3.64915e-06	0.0296721	0.0434104	0.35995	0.878575	chr2	190445477	Island	SLC40A1
Liu et al.	PFNA	cg25820436	-0.0905125	3.67788e-06	0.0296721	-0.0568889	0.256921	0.838454	chr14	100625939	Island	DEGS2
Liu et al.	PFNA	cg18705067	0.0826852	3.85257e-06	0.0307115	0.0516528	0.109196	0.750254	chr7	75914998	S_Shelf	SRRM3
Liu et al.	PFNA	cg03294225	-0.09498	3.94457e-06	0.0310749
Liu et al.	PFNA	cg02842197	-0.0828946	4.16197e-06	0.0324063	0.0564282	0.280548	0.847976	chr17	5389625	Island	DERL2
Liu et al.	PFNA	cg14563129	0.0917665	4.64472e-06	0.0349023	-0.0422717	0.13081	0.766991	chr8	141290188	OpenSea	TRAPPC9
Liu et al.	PFNA	cg19508488	-0.0864337	4.68514e-06	0.0349023	0.0559085	0.347077	0.873889	chr2	152266495	Island	RIF1
Liu et al.	PFNA	cg13969402	-0.0797266	4.7397e-06	0.0349023	-0.0815662	0.0797665	0.72124	chr3	190040361	Island	CLDN1
Liu et al.	PFNA	cg16199322	-0.0793457	4.82788e-06	0.0349023	-0.0338682	0.370905	0.882463	chr14	104604246	Island	KIF26A
Liu et al.	PFNA	cg26818735	-0.0752062	4.83555e-06	0.0349023
Liu et al.	PFNA	cg26245667	-0.0798972	4.83978e-06	0.0349023	0.0752958	0.103733	0.746059	chr6	155317242	S_Shore
Liu et al.	PFNA	cg09009644	-0.092178	4.88625e-06	0.0349023	0.0270217	0.552083	0.929361	chr17	72209721	Island	MGC16275; TTYH2
Liu et al.	PFNA	cg18907202	-0.0697946	4.89951e-06	0.0349023	-0.0241964	0.611083	0.942877	chr12	94853658	Island	CCDC41
Liu et al.	PFNA	cg27059136	0.0934742	4.97223e-06	0.0350123	0.0563551	0.0238972	0.63244	chr20	48185551	S_Shore	PTGIS
Liu et al.	PFNA	cg17138393	-0.0827196	5.01951e-06	0.0350123
Liu et al.	PFNA	cg14332112	-0.07814	5.18656e-06	0.0354999	-0.0633225	0.139392	0.772257	chr6	47277683	Island	TNFRSF21
Liu et al.	PFNA	cg16617758	0.0781887	5.21768e-06	0.0354999	-0.0337	0.258658	0.839249	chr19	5114202	S_Shelf	KDM4B
Liu et al.	PFNA	cg07080556	0.126822	5.24847e-06	0.0354999	-0.0544751	0.0676759	0.706996	chr4	16258213	Island	FLJ39653
Liu et al.	PFNA	cg21205276	-0.0878624	5.5024e-06	0.0362533	0.111155	0.0560026	0.692252	chr9	95056231	Island	IARS
Liu et al.	PFNA	cg01388796	-0.0800724	5.52267e-06	0.0362533	0.000540512	0.99226	0.997189	chr19	3801548	Island	MATK
Liu et al.	PFNA	cg03754582	0.0840236	5.57479e-06	0.0362533	0.00516366	0.851176	0.983174	chr1	35442255	Island
Liu et al.	PFNA	cg19930199	-0.112742	5.57642e-06	0.0362533	0.0689654	0.164825	0.789661	chr1	145477231	Island	LIX1L
Liu et al.	PFNA	cg02650317	-0.0756178	5.80007e-06	0.0366323	0.0652828	0.0590159	0.696866	chr20	61808888	Island	MIR124-3
Liu et al.	PFNA	cg02889076	-0.0821541	5.83772e-06	0.0366323	0.0723333	0.171477	0.793426	chr16	80574912	Island	DYNLRB2
Liu et al.	PFNA	cg13175773	-0.0794399	5.95158e-06	0.0366323	-0.0303058	0.45122	0.906037	chr22	19132296	Island	DGCR14
Liu et al.	PFNA	cg03190876	-0.139032	5.99199e-06	0.0366323
Liu et al.	PFNA	cg08469040	-0.16639	6.02258e-06	0.0366323	0.0398828	0.201311	0.812041	chr18	9944946	OpenSea	VAPA
Liu et al.	PFNA	cg14700820	-0.10964	6.06014e-06	0.0366323	-0.0158697	0.685158	0.956701	chr11	32851346	Island	PRRG4
Liu et al.	PFNA	cg07627119	-0.191426	6.0877e-06	0.0366323	-0.00773234	0.846589	0.98259	chr15	89906172	S_Shore
Liu et al.	PFNA	cg05658707	0.124882	6.28135e-06	0.0366323	-0.0344532	0.430296	0.900163	chr3	11722129	OpenSea	VGLL4
Liu et al.	PFNA	cg07704489	0.109963	6.31932e-06	0.0366323	-0.0180899	0.41305	0.895117	chr2	131785401	OpenSea	ARHGEF4
Liu et al.	PFNA	cg10612867	-0.0849002	6.31954e-06	0.0366323	-0.0931243	0.0781869	0.718665	chr7	44621830	Island	TMED4
Liu et al.	PFNA	cg21941326	-0.0805635	6.338e-06	0.0366323	-0.00650057	0.895938	0.988377	chr5	86708832	Island	CCNH
Liu et al.	PFNA	cg05569109	-0.0835236	6.3785e-06	0.0366323	-0.017661	0.628443	0.946479	chr2	166650805	Island	GALNT3
Liu et al.	PFNA	cg23651658	0.0639606	6.38352e-06	0.0366323	0.00489003	0.822317	0.979367	chr18	77532391	Island
Liu et al.	PFNA	cg18318639	-0.0797497	6.41374e-06	0.0366323	-0.00350756	0.938662	0.991098	chr5	52405666	Island	MOCS2
Liu et al.	PFNA	cg08833546	-0.0778542	6.49977e-06	0.0366323	-0.0564295	0.284991	0.849721	chr7	66461892	Island	TYW1; SBDS
Liu et al.	PFNA	cg18638840	-0.0750114	6.51676e-06	0.0366323	-0.0259958	0.537026	0.92631	chr19	11877792	Island	ZNF441
Liu et al.	PFNA	cg06196911	0.128541	6.56471e-06	0.0366323	-0.0143415	0.475584	0.912169	chr2	173113268	OpenSea
Liu et al.	PFNA	cg26547761	-0.0774311	6.71835e-06	0.0367882	-0.0340878	0.330538	0.867795	chr1	19578443	Island	MRTO4
Liu et al.	PFNA	cg06396434	-0.0760615	6.7555e-06	0.0367882	-0.0574462	0.231878	0.827421	chr9	103189314	N_Shore	MSANTD3; KIAA0090
Liu et al.	PFNA	cg17875094	-0.0800207	6.75747e-06	0.0367882	0.00282769	0.961774	0.991471	chr15	91565764	Island	VPS33B
Liu et al.	PFNA	cg23856027	-0.0820615	6.91759e-06	0.0370247	-0.00847257	0.856189	0.983759	chr15	100890441	Island	FLJ42289
Liu et al.	PFNA	cg22728262	0.157598	6.96313e-06	0.0370247	0.03197	0.424937	0.898624	chr11	45922657	S_Shore	MAPK8IP1
Liu et al.	PFNA	cg25692266	-0.077101	7.04641e-06	0.0370247
Liu et al.	PFNA	cg00023695	-0.0831175	7.08855e-06	0.0370247	0.0104943	0.782917	0.973679	chr15	75230594	Island	COX5A
Liu et al.	PFNA	cg20216802	-0.0823324	7.10998e-06	0.0370247	-0.0274625	0.539577	0.926906	chr3	154797958	Island	MME
Liu et al.	PFNA	cg16881064	-0.0925407	7.15299e-06	0.0370247	0.0549112	0.205236	0.813926	chr7	41739678	OpenSea	LOC285954
Liu et al.	PFNA	cg00732378	-0.084337	7.18796e-06	0.0370247	-0.0481875	0.168523	0.791851	chr16	55021073	OpenSea
Liu et al.	PFNA	cg11528101	-0.0752385	7.30197e-06	0.0373249	0.0280102	0.582765	0.936312	chr7	43909044	Island	MRPS24
Liu et al.	PFNA	cg18826787	-0.0795667	7.36014e-06	0.0373372	0.0292678	0.659068	0.952308	chr20	443364	Island	TBC1D20
Liu et al.	PFNA	cg19497517	-0.0976574	7.53486e-06	0.037363	0.0711866	0.265773	0.842602	chr8	145028257	Island	PLEC1
Liu et al.	PFNA	cg18135186	0.101749	7.56746e-06	0.037363	-0.0410857	0.0373699	0.662527	chr3	195612067	N_Shore	TNK2
Liu et al.	PFNA	cg01991305	-0.0787492	7.64047e-06	0.037363	0.0554099	0.201416	0.812183	chr12	95611539	Island	VEZT
Liu et al.	PFNA	cg19452060	-0.0772724	7.64204e-06	0.037363	0.00835917	0.881349	0.986934	chr12	57914632	Island	DDIT3
Liu et al.	PFNA	cg14004079	-0.111055	7.64421e-06	0.037363
Liu et al.	PFNA	cg05846365	-0.0865822	7.77612e-06	0.0375273	0.0040144	0.91284	0.98979	chr17	62971706	Island	FLJ32065
Liu et al.	PFNA	cg08133268	0.204628	7.78991e-06	0.0375273	-0.00303767	0.936264	0.991098	chr17	78061119	OpenSea	CCDC40
Liu et al.	PFNA	cg14203525	-0.0654703	7.86098e-06	0.0375753	-0.00402335	0.936535	0.991098	chr3	115377744	Island	GAP43
Liu et al.	PFNA	cg00584169	0.10516	7.91211e-06	0.0375753	-0.0138011	0.570068	0.933552	chr20	61343372	S_Shelf	NTSR1
Liu et al.	PFNA	cg12245506	-0.078799	8.04979e-06	0.0378312	0.00852832	0.866637	0.985167	chr1	33547209	Island	AZIN2
Liu et al.	PFNA	cg04407520	-0.0777356	8.11189e-06	0.0378312	0.00817669	0.842775	0.982149	chr19	3506228	Island	FZR1
Liu et al.	PFNA	cg19700484	-0.0902431	8.20703e-06	0.0378312	0.0330151	0.44004	0.902826	chr22	19158736	Island	LINC01311
Liu et al.	PFNA	cg21235925	0.0814835	8.21394e-06	0.0378312	0.0267435	0.29521	0.853911	chr17	80678270	S_Shelf	FN3KRP
Liu et al.	PFNA	cg10357841	-0.0780639	8.36662e-06	0.0378312	-0.0641216	0.23524	0.829071	chr11	450288	Island	PTDSS2
Liu et al.	PFNA	cg21575078	-0.0799864	8.43131e-06	0.0378312	0.0418564	0.481128	0.913668	chr14	105956409	Island	C14orf80
Liu et al.	PFNA	cg17342469	0.0911712	8.50429e-06	0.0378312	0.00146466	0.964644	0.991724	chr22	46473074	OpenSea
Liu et al.	PFNA	cg18718844	-0.0770586	8.63058e-06	0.0378312	0.0557931	0.209064	0.81602	chr8	27632591	S_Shore	ESCO2
Liu et al.	PFNA	cg06642093	-0.0802196	8.76498e-06	0.0378312
Liu et al.	PFNA	cg24763094	-0.071958	8.78283e-06	0.0378312	0.00491081	0.927344	0.990686	chr2	160569157	Island	44627
Liu et al.	PFNA	cg23745644	-0.102324	8.7964e-06	0.0378312
Liu et al.	PFNA	cg26561611	-0.0839116	8.84518e-06	0.0378312	-0.0876854	0.118062	0.756904	chr7	73097960	Island	DNAJC30; WBSCR22
Liu et al.	PFNA	cg15726532	-0.0723358	8.86322e-06	0.0378312	0.0763255	0.0908286	0.733641	chr17	46184914	Island	SNX11
Liu et al.	PFNA	cg03667968	-0.084893	8.9092e-06	0.0378312	0.0121788	0.810586	0.977616	chr5	112073438	OpenSea	APC
Liu et al.	PFNA	cg05749548	-0.0735347	8.96842e-06	0.0378312	0.0310548	0.539036	0.926767	chr13	48611855	Island	NUDT15
Liu et al.	PFNA	cg02921697	-0.0783554	8.99305e-06	0.0378312	-0.0356872	0.523895	0.923371	chr10	104629413	Island	AS3MT
Liu et al.	PFNA	cg23544223	-0.191351	9.00164e-06	0.0378312	-0.0492896	0.424975	0.898624	chr18	12777786	Island
Liu et al.	PFNA	cg04987827	-0.0777716	9.02187e-06	0.0378312	0.0550488	0.178686	0.798131	chr17	66508605	Island	PRKAR1A
Liu et al.	PFNA	cg09970719	-0.08516	9.03941e-06	0.0378312	-0.0651349	0.190127	0.8054	chr6	36953812	Island	MTCH1; PRKAR1A
Liu et al.	PFNA	cg25994278	-0.0702632	9.1936e-06	0.0380595
Liu et al.	PFNA	cg07517893	-0.163213	9.22976e-06	0.0380595	-0.082434	0.132169	0.767457	chr19	45889164	Island	PPP1R13L
Liu et al.	PFNA	cg09896666	0.0990518	9.27389e-06	0.0380595	-0.00818664	0.758921	0.969719	chr5	6360842	OpenSea
Liu et al.	PFNA	cg11382198	-0.0806576	9.32131e-06	0.0380595	-0.020351	0.618611	0.944452	chr3	32612441	Island	DYNC1LI1
Liu et al.	PFNA	cg14543852	-0.0755818	9.39739e-06	0.0381376	-0.0828735	0.131819	0.767343	chr5	150138585	Island	DCTN4
Liu et al.	PFNA	cg12850242	0.11502	9.59134e-06	0.0386902	0.000348557	0.992152	0.997149	chr2	70484614	N_Shore	PCYOX1
Liu et al.	PFNA	cg17352830	0.0832563	9.85994e-06	0.0390975	-0.00554367	0.901895	0.989007	chr21	37617589	Island	DOPEY2
Liu et al.	PFNA	cg13389611	-0.0972947	9.90195e-06	0.0390975	0.0810776	0.209923	0.816451	chr3	179370465	Island	USP13
Liu et al.	PFNA	cg02712555	-0.0789018	9.90305e-06	0.0390975	0.0413507	0.40729	0.89328	chr20	52790733	Island	CYP24A1
Liu et al.	PFNA	cg24822529	0.194441	1.00674e-05	0.0390975	-0.030938	0.320524	0.863769	chr5	134582880	OpenSea
Liu et al.	PFNA	cg18678107	0.112627	1.01088e-05	0.0390975	0.0277339	0.441952	0.903546	chr14	100130465	S_Shelf	HHIPL1
Liu et al.	PFNA	cg09531892	-0.128733	1.01325e-05	0.0390975	-0.04124	0.209851	0.816426	chr8	105601835	S_Shore	LRP12
Liu et al.	PFNA	cg12206632	0.0698881	1.02009e-05	0.0390975	-0.0286183	0.185693	0.802799	chr19	9004188	OpenSea	MUC16
Liu et al.	PFNA	cg18332849	-0.0697855	1.02488e-05	0.0390975	-0.0397679	0.372862	0.883109	chr19	45682064	Island	BLOC1S3; TRAPPC6A
Liu et al.	PFNA	cg19344870	-0.075084	1.02756e-05	0.0390975	0.0141242	0.797178	0.975975	chr20	43595019	Island	STK4
Liu et al.	PFNA	cg24500358	-0.0826841	1.02762e-05	0.0390975	-0.0546361	0.330474	0.867765	chr17	48450523	Island	EME1; MRPL27
Liu et al.	PFNA	cg17715960	-0.0679058	1.04084e-05	0.039377	0.0518013	0.293317	0.853096	chr14	74353313	Island	ZNF410
Liu et al.	PFNA	cg15202245	-0.0765394	1.0511e-05	0.0395368	0.011976	0.79071	0.974925	chr15	66679113	Island	MAP2K1
Liu et al.	PFNA	cg14500569	-0.0659373	1.0616e-05	0.0395368	-0.0734067	0.0741288	0.714274	chr9	98270972	Island	PTCH1
Liu et al.	PFNA	cg24938641	-0.0731659	1.06393e-05	0.0395368	-0.0389652	0.353517	0.876175	chr2	74648700	Island	WDR54
Liu et al.	PFNA	cg06400595	-0.0850689	1.07004e-05	0.0395368	-0.0104052	0.851199	0.983174	chr12	56551642	OpenSea	MYL6B; MYL6
Liu et al.	PFNA	cg06020292	-0.0700245	1.07589e-05	0.0395368	0.0388683	0.402982	0.892043	chr19	6502491	S_Shore	TUBB4A
Liu et al.	PFNA	cg17050049	-0.0754581	1.08268e-05	0.0395368	-0.00231641	0.934923	0.991018	chr20	61904214	Island	ARFGAP1
Liu et al.	PFNA	cg07077476	-0.0740313	1.0864e-05	0.0395368	0.0293674	0.48922	0.91571	chr13	78272372	Island	SLAIN1
Liu et al.	PFNA	cg14929757	-0.071953	1.11168e-05	0.0402381	-0.0242585	0.531725	0.925054	chr19	45931128	N_Shore
Liu et al.	PFNA	cg14363636	-0.074329	1.16175e-05	0.0418244	0.0301212	0.608407	0.942232	chr11	61129374	Island	CYBASC3
Liu et al.	PFNA	cg15025532	-0.0723009	1.1785e-05	0.0418407	0.00190736	0.976075	0.992919	chr4	39460522	Island	RPL9
Liu et al.	PFNA	cg09902379	-0.109952	1.18126e-05	0.0418407	0.0236141	0.688586	0.957229	chr5	160973589	N_Shore	GABRB2
Liu et al.	PFNA	cg20540428	0.301102	1.18168e-05	0.0418407	0.050072	0.640895	0.949152	chr3	73045686	N_Shore	PPP4R2
Liu et al.	PFNA	cg03522824	-0.0818145	1.1872e-05	0.0418407	-0.0463814	0.403297	0.892104	chr3	119187686	N_Shore	KTELC1
Liu et al.	PFNA	cg26560785	-0.0821368	1.20059e-05	0.0420791
Liu et al.	PFNA	cg05274179	0.108559	1.20653e-05	0.0420791	0.00888062	0.774401	0.972249	chr16	229528	N_Shore	HBQ1
Liu et al.	PFNA	cg06236445	0.110732	1.21954e-05	0.0422289	-0.031633	0.254339	0.837439	chr22	47364320	OpenSea	TBC1D22A
Liu et al.	PFNA	cg05972308	0.0752693	1.22344e-05	0.0422289	-0.0109136	0.74564	0.967446	chr16	31476161	Island	ARMC5
Liu et al.	PFNA	cg13467783	-0.0800245	1.23058e-05	0.0422575	0.0359564	0.477279	0.91256	chr21	48055498	Island	PRMT2
Liu et al.	PFNA	cg04427707	-0.0734431	1.2583e-05	0.042989	-0.0209732	0.666392	0.953591	chr17	7155456	Island	C17orf81; DULLARD
Liu et al.	PFNA	cg26917697	0.0884245	1.29108e-05	0.0438852	0.00683272	0.827583	0.980248	chr16	1160677	OpenSea
Liu et al.	PFNA	cg16410890	-0.0685908	1.30183e-05	0.0440271	-0.027762	0.488703	0.91557	chr1	227922863	Island	JMJD4; SNAP47
Liu et al.	PFNA	cg24451446	0.0589254	1.31307e-05	0.0441838	-0.0327538	0.121146	0.75897	chr18	35359180	OpenSea
Liu et al.	PFNA	cg27215236	0.0912896	1.35193e-05	0.0452641	0.0219359	0.495635	0.916963	chr7	878040	OpenSea	UNC84A
Liu et al.	PFNA	cg26452004	-0.0794272	1.36408e-05	0.0452874	0.0666868	0.107151	0.748702	chr14	69726546	Island	GALNT16
Liu et al.	PFNA	cg03555424	-0.0779933	1.37312e-05	0.0452874	-0.0904682	0.0715839	0.711673	chr3	49711257	Island	APEH
Liu et al.	PFNA	cg18313661	-0.141033	1.37785e-05	0.0452874	0.0624669	0.276059	0.846442	chr7	63560590	Island
Liu et al.	PFNA	cg03902160	-0.0797439	1.38105e-05	0.0452874	0.0131199	0.764764	0.970634	chr1	29586660	N_Shore	PTPRU
Liu et al.	PFNA	cg16192307	0.157218	1.39053e-05	0.0452874	-0.0103345	0.718729	0.962852	chr19	2650951	S_Shore	GNG7
Liu et al.	PFNA	cg19338222	0.0875227	1.3932e-05	0.0452874	0.00295523	0.860398	0.984354	chr19	39052032	Island	RYR1
Liu et al.	PFNA	cg02172652	-0.069756	1.41711e-05	0.0453693
Liu et al.	PFNA	cg15188908	0.120992	1.43421e-05	0.0453693	0.015897	0.625523	0.9459	chr5	1840272	OpenSea
Liu et al.	PFNA	cg24662224	0.127755	1.44933e-05	0.0453693	0.0145573	0.784047	0.973804	chr2	102031716	OpenSea	RFX8
Liu et al.	PFNA	cg00878069	-0.0734722	1.45194e-05	0.0453693	0.075856	0.263559	0.841575	chr10	1102168	Island	WDR37
Liu et al.	PFNA	cg01588546	-0.0763408	1.46265e-05	0.0453693	-0.00323154	0.946347	0.991182	chr19	1104635	Island	GPX4
Liu et al.	PFNA	cg19949441	-0.0710196	1.47938e-05	0.0453693
Liu et al.	PFNA	cg27505984	-0.0729445	1.48187e-05	0.0453693	0.0817059	0.130567	0.766825	chr12	124086670	Island	DDX55
Liu et al.	PFNA	cg09651630	-0.0789089	1.48508e-05	0.0453693	-0.0504715	0.407952	0.893491	chr21	27107243	Island	ATP5J
Liu et al.	PFNA	cg11440375	0.0624234	1.48924e-05	0.0453693	-0.0149893	0.4026	0.892003	chr6	2988321	N_Shore	DKFZP686I15217
Liu et al.	PFNA	cg22865986	-0.0764838	1.49028e-05	0.0453693	0.0168655	0.73476	0.965633	chr2	230786890	Island	FBXO36; TRIP12
Liu et al.	PFNA	cg17292885	-0.0787052	1.49238e-05	0.0453693	0.0255078	0.629317	0.94666	chr9	139780977	Island	MIR4479; TRAF2
Liu et al.	PFNA	cg05800683	-0.0684336	1.49658e-05	0.0453693	0.00311006	0.962778	0.991547	chr18	24129677	Island	KCTD1
Liu et al.	PFNA	cg10212558	-0.0865883	1.49932e-05	0.0453693	0.0266017	0.621239	0.945116	chr1	197115812	OpenSea	ASPM
Liu et al.	PFNA	cg22547764	-0.0982775	1.50307e-05	0.0453693	0.0202589	0.729529	0.964673	chr3	185827485	S_Shore	ETV5
Liu et al.	PFNA	cg01673931	0.0768331	1.50358e-05	0.0453693	0.0850047	0.00758854	0.568239	chr3	49156646	N_Shore	USP19
Liu et al.	PFNA	cg13678939	-0.0677902	1.50413e-05	0.0453693	-0.0158774	0.708396	0.960962	chr11	62414063	Island	GANAB
Liu et al.	PFNA	cg04837898	-0.0964095	1.51476e-05	0.0453762	0.053091	0.323222	0.864763	chr3	45731254	Island	SACM1L
Liu et al.	PFNA	cg02152208	-0.0905522	1.51791e-05	0.0453762
Liu et al.	PFNA	cg06418646	-0.0689467	1.53365e-05	0.0453979	-0.05782	0.196803	0.809675	chr17	19140672	Island	EPN2
Liu et al.	PFNA	cg05476130	-0.0737398	1.53467e-05	0.0453979	-0.0480601	0.315966	0.862329	chr3	88108136	Island	CGGBP1
Liu et al.	PFNA	cg26500707	-0.0726447	1.54179e-05	0.0453979	-0.0114581	0.818235	0.978728	chr16	50100227	Island	HEATR3
Liu et al.	PFNA	cg08317412	0.0647403	1.55451e-05	0.0453979	-0.0351165	0.0994175	0.742569	chr11	124481193	OpenSea	PANX3
Liu et al.	PFNA	cg18405360	-0.0682383	1.56854e-05	0.0453979	-0.0183094	0.711026	0.961425	chr17	1531863	Island	SLC43A2
Liu et al.	PFNA	cg14444703	-0.0687723	1.58682e-05	0.0453979	0.0455928	0.375774	0.88407	chr11	842977	Island	TSPAN4
Liu et al.	PFNA	cg06287783	0.0911359	1.59328e-05	0.0453979	0.00254492	0.906294	0.98928	chr6	33137622	OpenSea	COL11A2
Liu et al.	PFNA	cg02009088	-0.0817705	1.60399e-05	0.0453979	-0.0137861	0.723489	0.963641	chr5	139228153	Island	NRG2
Liu et al.	PFNA	cg06726474	-0.0723099	1.61507e-05	0.0453979	0.0376098	0.488931	0.915591	chr10	70883726	Island	VPS26A
Liu et al.	PFNA	cg12978575	-0.070309	1.61675e-05	0.0453979	0.00440531	0.913373	0.98983	chr19	58695028	Island	ZNF274
Liu et al.	PFNA	cg19688749	-0.0690126	1.61906e-05	0.0453979	-0.00603792	0.919029	0.990271	chr19	5623002	Island	SAFB2
Liu et al.	PFNA	cg10541930	-0.0785944	1.62972e-05	0.0453979	-0.000792406	0.98947	0.996304	chr10	131909085	Island
Liu et al.	PFNA	cg08524197	-0.0710576	1.63466e-05	0.0453979	-0.0415732	0.497217	0.917342	chr16	188850	Island	C16orf35
Liu et al.	PFNA	cg04798790	0.0576549	1.63811e-05	0.0453979	0.0136985	0.436371	0.901914	chr2	61054762	OpenSea
Liu et al.	PFNA	cg05391318	-0.0711351	1.64249e-05	0.0453979	-0.0421973	0.426979	0.899208	chr1	200011684	Island	NR5A2
Liu et al.	PFNA	cg10830050	-0.0781766	1.64879e-05	0.0453979	0.0894308	0.0683181	0.707521	chr9	6413265	Island	UHRF2
Liu et al.	PFNA	cg08288795	0.0751855	1.65166e-05	0.0453979	-0.0241096	0.398311	0.890962	chr19	6375402	S_Shore	PSPN
Liu et al.	PFNA	cg21877656	-0.0681918	1.65536e-05	0.0453979	0.102814	0.0761417	0.716468	chr19	58662188	Island	ZNF329
Liu et al.	PFNA	cg18125573	0.096697	1.6569e-05	0.0453979	-0.0761709	0.00434868	0.542529	chr17	38506350	OpenSea	RARA
Liu et al.	PFNA	cg18274984	0.0974186	1.67483e-05	0.0453979	0.00728054	0.77599	0.972462	chr1	10676576	OpenSea	PEX14
Liu et al.	PFNA	cg00580047	-0.07965	1.67582e-05	0.0453979	0.0061431	0.909351	0.989483	chr11	20385630	Island	HTATIP2
Liu et al.	PFNA	cg22482194	-0.0805798	1.68306e-05	0.0453979	-0.0370996	0.514122	0.920955	chr17	43394337	Island	MAP3K14
Liu et al.	PFNA	cg12860098	-0.0682755	1.69139e-05	0.0453979
Liu et al.	PFNA	cg00200289	-0.0729252	1.69662e-05	0.0453979	-0.0395928	0.411666	0.894662	chr17	73401734	Island	GRB2
Liu et al.	PFNA	cg25751690	-0.0723321	1.70489e-05	0.0453979	-0.0258339	0.577197	0.935237	chr22	35695799	Island	TOM1
Liu et al.	PFNA	cg15204036	-0.14401	1.70703e-05	0.0453979
Liu et al.	PFNA	cg18317145	0.129612	1.70756e-05	0.0453979	-0.0317874	0.309623	0.859624	chr19	1440264	Island	RPS15
Liu et al.	PFNA	cg09533145	0.0561891	1.72075e-05	0.0453979	-0.0231974	0.227226	0.825078	chr5	178563145	N_Shore	ADAMTS2
Liu et al.	PFNA	cg14080585	-0.116675	1.72926e-05	0.0453979
Liu et al.	PFNA	cg03847052	0.0784081	1.73212e-05	0.0453979	0.020881	0.588148	0.937478	chr16	89347724	Island	ANKRD11
Liu et al.	PFNA	cg01732134	-0.0788452	1.7326e-05	0.0453979
Liu et al.	PFNA	cg27355860	-0.0709256	1.7397e-05	0.0453979	-0.00881604	0.865422	0.984972	chr1	76190295	Island	ACADM
Liu et al.	PFNA	cg12576332	0.0946474	1.74236e-05	0.0453979	-0.0293351	0.281948	0.848334	chr5	79646847	OpenSea	LOC441089
Liu et al.	PFNA	cg03641793	-0.0683943	1.76079e-05	0.0455669	-0.0175782	0.759531	0.969801	chr17	19281596	Island	MAPK7
Liu et al.	PFNA	cg27586455	-0.0819403	1.76589e-05	0.0455669	-0.0290494	0.445695	0.904563	chr16	30583024	Island	ZNF688
Liu et al.	PFNA	cg17187762	-0.214065	1.77341e-05	0.0455669
Liu et al.	PFNA	cg15433866	0.0994067	1.77637e-05	0.0455669	-0.0512862	0.0509935	0.684725	chr19	50577386	OpenSea
Liu et al.	PFNA	cg13010199	-0.0825873	1.78288e-05	0.0455669	0.0405602	0.501883	0.918516	chr12	38710504	Island	ALG10B
Liu et al.	PFNA	cg26057780	-0.0851973	1.80318e-05	0.0459106	0.0520165	0.370272	0.882223	chr11	27721277	N_Shore	BDNF
Liu et al.	PFNA	cg23630758	0.0838374	1.82579e-05	0.0460496	0.00767731	0.801641	0.976509	chr17	78857712	Island	RPTOR															BDNF	BDNF
Liu et al.	PFNA	cg27262015	0.144918	1.82937e-05	0.0460496
Liu et al.	PFNA	cg09675196	-0.0695076	1.83101e-05	0.0460496	0.0606073	0.304365	0.857829	chr11	64067795	Island	C11orf20
Liu et al.	PFNA	cg26831488	-0.081276	1.83682e-05	0.0460496	0.029683	0.490099	0.915924	chr11	114270881	Island	RBM7; C11orf71
Liu et al.	PFNA	cg10069827	0.0903691	1.84302e-05	0.0460496	-0.0360576	0.131497	0.767343	chr12	112854369	N_Shelf
Liu et al.	PFNA	cg01650919	-0.0760368	1.85476e-05	0.0461705	0.00256178	0.979466	0.993545	chr1	112533102	Island	KCND3
Liu et al.	PFNA	cg01775802	0.117399	1.86561e-05	0.0462471	-0.0884012	0.00710104	0.564436	chr14	72945461	OpenSea	RGS6
Liu et al.	PFNA	cg18042593	-0.0934153	1.87323e-05	0.0462471
Liu et al.	PFNA	cg03402001	-0.0702298	1.87855e-05	0.0462471	0.0567463	0.227517	0.825221	chr16	2060009	Island	ZNF598
Liu et al.	PFNA	cg19075839	-0.0742951	1.88874e-05	0.0463274	0.0117324	0.794108	0.975495	chr8	144329027	Island	ZFP41
Liu et al.	PFNA	cg02732358	-0.0758485	1.91536e-05	0.046724	-0.0714871	0.243251	0.832729	chr5	40756241	Island	TTC33
Liu et al.	PFNA	cg25155321	-0.116802	1.92427e-05	0.046724	0.0383604	0.538225	0.926566	chr9	273038	OpenSea	DOCK8
Liu et al.	PFNA	cg01172640	-0.0845114	1.92885e-05	0.046724	-0.0223308	0.696587	0.958806	chr15	53096035	Island
Liu et al.	PFNA	cg01154046	-0.0741204	1.94205e-05	0.046724	-0.0243526	0.636527	0.94821	chr10	17270601	Island	VIM
Liu et al.	PFNA	cg02644798	-0.0763849	1.94382e-05	0.046724	-0.00579676	0.884963	0.987293	chr12	39837362	Island	KIF21A
Liu et al.	PFNA	cg03079208	-0.074595	1.94677e-05	0.046724	0.0141274	0.777753	0.972796	chr4	87855937	Island	AFF1
Liu et al.	PFNA	cg05635455	-0.0712411	1.95854e-05	0.0468385	-0.0683863	0.188548	0.804727	chr11	31531244	Island	ELP4; IMMP1L
Liu et al.	PFNA	cg25237056	-0.0709885	1.96971e-05	0.0468846	0.0736675	0.13963	0.772506	chr15	91537958	Island	PRC1
Liu et al.	PFNA	cg08578305	-0.0821123	1.97957e-05	0.0468846	-0.0469011	0.39747	0.890657	chr12	25403937	OpenSea	KRAS
Liu et al.	PFNA	cg06062125	-0.0723458	1.98277e-05	0.0468846	-0.0487214	0.253678	0.837181	chr4	76598767	Island	G3BP2
Liu et al.	PFNA	cg15632227	-0.0687879	1.98847e-05	0.0468846
Liu et al.	PFNA	cg02651400	-0.0903808	1.99867e-05	0.0469597	0.0109409	0.768539	0.971285	chr20	25605095	Island	NANP
Liu et al.	PFNA	cg08972081	-0.0885388	2.0178e-05	0.0472343	0.0302867	0.320882	0.863859	chr3	139259435	S_Shore	RBP1
Liu et al.	PFNA	cg26975787	0.135919	2.04205e-05	0.0472343	-0.0214719	0.480487	0.913478	chr12	2613778	OpenSea	CACNA1C
Liu et al.	PFNA	cg09938984	-0.0754538	2.04468e-05	0.0472343	-0.0378976	0.395575	0.890248	chr22	43045211	Island	CYB5R3															CACNA1C	CACNA1C	CACNA1C	CACNA1C	CACNA1C	CACNA1C	CACNA1C	CACNA1C	CACNA1C
Liu et al.	PFNA	cg22558428	-0.0751816	2.05315e-05	0.0472343	-0.00788876	0.826325	0.980044	chr2	219262911	N_Shore	CTDSP1
Liu et al.	PFNA	cg02649168	-0.0773481	2.05891e-05	0.0472343	-0.00812658	0.874138	0.98604	chr20	23618055	Island	CST3
Liu et al.	PFNA	cg10583297	-0.0802327	2.06021e-05	0.0472343	0.0290819	0.552865	0.929572	chr15	45422095	Island	DUOX1
Liu et al.	PFNA	cg23664318	-0.0779604	2.07079e-05	0.0472343	-0.0194624	0.650011	0.95069	chr19	36630914	Island	CAPNS1
Liu et al.	PFNA	cg24885211	0.0832167	2.07326e-05	0.0472343
Liu et al.	PFNA	cg18041334	-0.0672254	2.07384e-05	0.0472343	-0.0135072	0.81052	0.977616	chr11	66610964	Island	C11orf80
Liu et al.	PFNA	cg25864024	-0.0716051	2.1031e-05	0.0477383	-0.151587	0.112417	0.752899	chr15	93199037	Island	FAM174B
Liu et al.	PFNA	cg19089328	0.139777	2.11508e-05	0.047751	-0.0369257	0.382918	0.886387	chr11	71210210	OpenSea	NADSYN1
Liu et al.	PFNA	cg17070611	-0.0847348	2.11989e-05	0.047751	-0.0339302	0.542637	0.927416	chr13	33001498	Island	N4BP2L1
Liu et al.	PFNA	cg10722938	-0.064321	2.13746e-05	0.047751
Liu et al.	PFNA	cg05895952	-0.0732779	2.14465e-05	0.047751	-0.0555402	0.236197	0.829508	chr1	6259693	Island	RPL22
Liu et al.	PFNA	cg23861930	-0.0749651	2.1455e-05	0.047751	0.0150782	0.765702	0.970807	chr19	42746965	Island	GSK3A
Liu et al.	PFNA	cg26653293	-0.0630865	2.15626e-05	0.047751	0.0251218	0.54974	0.928904	chr17	1619494	Island	C17orf91
Liu et al.	PFNA	cg21022920	-0.0755192	2.15933e-05	0.047751
Liu et al.	PFNA	cg24930223	-0.084271	2.16141e-05	0.047751
Liu et al.	PFNA	cg12016063	0.161359	2.16784e-05	0.047751	0.0214829	0.348285	0.874401	chr13	110295025	OpenSea
Liu et al.	PFNA	cg03314166	-0.0703859	2.1856e-05	0.0479845	0.0337573	0.595605	0.939148	chr18	33078016	Island	INO80C
Liu et al.	PFNA	cg09498077	-0.121793	2.19296e-05	0.0479888	0.0116723	0.703912	0.960234	chr15	89694216	OpenSea	ABHD2
Liu et al.	PFNA	cg01097444	-0.0755047	2.20989e-05	0.048085	0.0144804	0.79756	0.97606	chr6	33378345	Island	PHF1
Liu et al.	PFNA	cg14265254	-0.100775	2.21172e-05	0.048085	-0.0114003	0.743941	0.967119	chr17	17495025	Island	PEMT
Liu et al.	PFNA	cg14540913	0.0623477	2.24272e-05	0.0486012	0.0414356	0.0681411	0.707383	chr9	132458514	N_Shore	PRRX2
Liu et al.	PFNA	cg04733744	0.167695	2.25581e-05	0.0486436
Liu et al.	PFNA	cg12973168	-0.0635893	2.26676e-05	0.0486436	0.0324035	0.498153	0.917635	chr19	38865653	Island	PSMD8
Liu et al.	PFNA	cg11683966	0.098285	2.26943e-05	0.0486436
Liu et al.	PFNA	cg22592943	-0.0756967	2.27589e-05	0.0486436	0.0274799	0.493509	0.91661	chr2	95787923	Island	MRPS5
Liu et al.	PFNA	cg11974956	-0.0816592	2.281e-05	0.0486436	0.00429979	0.943998	0.991182	chr6	89673528	Island	RNGTT
Liu et al.	PFNA	cg18213661	0.84626	2.30031e-05	0.0486667	0.161957	0.418834	0.896966	chr11	93681423	OpenSea
Liu et al.	PFNA	cg02525171	-0.0697375	2.30146e-05	0.0486667	0.0221019	0.591906	0.938326	chr11	110300675	Island	FDX1
Liu et al.	PFNA	cg25422351	-0.0780836	2.30532e-05	0.0486667	0.0096926	0.830524	0.980673	chr11	119234844	Island	USP2
Liu et al.	PFNA	cg27218767	-0.0812699	2.31116e-05	0.0486667	0.0237076	0.667637	0.953803	chr3	142442934	Island	TRPC1
Liu et al.	PFNA	cg03065329	-0.0755531	2.33263e-05	0.0489648	-0.12098	0.0349636	0.657622	chr2	113240306	Island	TTL
Liu et al.	PFNA	cg03277137	0.105507	2.36427e-05	0.0493772	-0.0237698	0.505708	0.919266	chr13	113513653	OpenSea	ATP11A
Liu et al.	PFNA	cg01774894	-0.106288	2.37863e-05	0.0493772	0.00452346	0.938539	0.991098	chr17	46674395	N_Shore	LOC404266
Liu et al.	PFNA	cg15926342	-0.0766045	2.3795e-05	0.0493772	0.0146352	0.773675	0.972214	chr5	171881757	S_Shore	SH3PXD2B
Liu et al.	PFNA	cg19657173	-0.0718815	2.38177e-05	0.0493772
Liu et al.	PFNA	cg06096994	-0.0787939	2.3944e-05	0.0494567	-0.017942	0.647161	0.95005	chr13	41635664	Island	WBP4
Liu et al.	PFNA	cg12832630	-0.068599	2.40037e-05	0.0494567
Liu et al.	PFNA	cg01014287	-0.0843896	2.4127e-05	0.0495158	-0.0410267	0.396702	0.890478	chr1	78445169	Island	FUBP1
Liu et al.	PFNA	cg01984450	-0.0734008	2.41803e-05	0.0495158	-0.00438547	0.928393	0.990728	chr5	110848444	Island	STARD4
Liu et al.	PFNA	cg12427846	0.0632574	2.44722e-05	0.0498837	0.0223081	0.224502	0.823689	chr22	49768516	S_Shelf
Liu et al.	PFNA	cg01947585	-0.0641049	2.45089e-05	0.0498837	-0.0453531	0.326517	0.866064	chr15	59225861	Island	SLTM
Liu et al.	PFNA	cg08107767	-0.0792092	2.46681e-05	0.0499828	0.054164	0.367036	0.880979	chr7	56019574	Island	MRPS17
Liu et al.	PFNA	cg25613600	-0.100703	2.47069e-05	0.0499828	0.0121916	0.834222	0.981193	chr1	63249765	OpenSea	ATG4C
Robinson et al.	PFOA	cg15557840	-0.1028	2.89e-08	0.0238						S_Shore	SCRT2, SRXN1

## Sheet: Table S2
Table S2: All sites with a sex-exposure interaction term significant at q<0.05 in the total methylation analysis (n=141). Each site included was assessed using sex-stratified models.
PFAS	Illumina CpG Name	Effect Estimate for Interaction	SE	T-value	Lower 95% CI	Upper 95% CI	p-value	Benjamini-Hochberg q-value	Chromosome	Position	UCSC Gene Name
PFHxS	cg09799337	1.3783	0.198373	6.94804	0.991473	1.76513	1.72192e-10	1.42522e-05	chr1	155978343
PFHxS	cg16589617	0.59959	0.0994373	6.02983	0.405687	0.793492	1.66484e-08	0.000539209	chr1	34339784	CSMD2-AS1
PFHxS	cg11973877	-0.394527	0.0748712	-5.26941	-0.540526	-0.248528	5.63353e-07	0.00998943	chr1	52195423	OSBPL9
PFHxS	cg20785560	0.199409	0.0397968	5.01069	0.121805	0.277013	1.77743e-06	0.0254625	chr1	78511235	GIPC2
PFHxS	cg00119557	-0.405194	0.0834123	-4.85773	-0.567848	-0.24254	3.4293e-06	0.0393363	chr1	201751714	RNU6-79P
PFHxS	cg14253939	0.464794	0.0957199	4.85578	0.278141	0.651448	3.43237e-06	0.0393363	chr1	228674594	RNF187
PFHxS	cg23629959	0.614296	0.127595	4.81443	0.365486	0.863105	4.12103e-06	0.0426369	chr1	84644512	PRKACB
PFHxS	cg16940259	-0.338251	0.070739	-4.78167	-0.476192	-0.200309	4.73266e-06	0.0460714	chr1	236323313	GPR137B
PFHxS	cg26616083	-0.330366	0.0694943	-4.75386	-0.46588	-0.194852	5.31997e-06	0.0495373	chr1	26736154	LIN28
PFHxS	cg05645702	1.30822	0.159582	8.19776	0.997033	1.6194	2.29466e-13	1.70935e-07	chr2	242190905	HDLBP
PFHxS	cg09486778	-1.33197	0.167637	-7.94559	-1.65886	-1.00508	8.98503e-13	3.34659e-07	chr2	223169609	CCDC140
PFHxS	cg01206211	0.692255	0.116369	5.94881	0.465336	0.919173	2.4188e-08	0.000750761	chr2	36825736	FEZ2
PFHxS	cg13716787	-0.623201	0.110359	-5.64702	-0.838401	-0.408	1.01743e-07	0.00214661	chr2	70351227	LOC100133985
PFHxS	cg00858624	0.555254	0.0996649	5.57122	0.360908	0.749601	1.42808e-07	0.00279951	chr2	131608667
PFHxS	cg12570942	0.526401	0.0998114	5.27395	0.331768	0.721033	5.57469e-07	0.00998943	chr2	242626270	DTYMK
PFHxS	cg05904194	0.414294	0.0858297	4.82692	0.246926	0.581662	3.90868e-06	0.0415954	chr2	85132663	TMSB10
PFHxS	cg26143045	0.511352	0.102636	4.98218	0.311211	0.711493	2.01093e-06	0.0272363	chr3	132757610	TMEM108
PFHxS	cg03282686	-0.914638	0.120205	-7.60898	-1.14904	-0.680238	5.44231e-12	1.09023e-06	chr4	177116826	SPATA4
PFHxS	cg22958231	-0.740831	0.141561	-5.23329	-1.01688	-0.464787	6.68324e-07	0.0110634	chr4	177116835	SPATA4
PFHxS	cg27350042	0.296526	0.0608468	4.87333	0.177875	0.415178	3.20885e-06	0.0379422	chr4	140033905	ELF2
PFHxS	cg17822633	0.431209	0.0888453	4.85348	0.257961	0.604457	3.49188e-06	0.039412	chr4	151464300	LRBA
PFHxS	cg21555240	1.25781	0.18703	6.72515	0.893097	1.62251	5.36475e-10	2.96536e-05	chr5	89734950
PFHxS	cg16451306	0.710116	0.109279	6.49818	0.497021	0.92321	1.67823e-09	7.35386e-05	chr5	71475356	MAP1B
PFHxS	cg13763617	-1.21071	0.163053	-7.42521	-1.52866	-0.892751	1.43871e-11	2.14347e-06	chr6	32145755	RNF5P1
PFHxS	cg27370696	-0.910115	0.126631	-7.18714	-1.15705	-0.663184	5.0038e-11	4.65932e-06	chr6	32146529	AGPAT1
PFHxS	cg01052103	-0.822293	0.121357	-6.7758	-1.05894	-0.585646	4.14952e-10	2.57591e-05	chr6	32145383	RNF5P1
PFHxS	cg02260340	-0.927034	0.138	-6.71762	-1.19613	-0.657933	5.57305e-10	2.96536e-05	chr6	32145753	RNF5P1
PFHxS	cg24132222	0.599316	0.0899641	6.66172	0.423886	0.774746	7.39131e-10	3.67065e-05	chr6	35406192
PFHxS	cg01074928	-0.672696	0.109348	-6.15187	-0.885925	-0.459467	9.23011e-09	0.000361881	chr6	32145543	RNF5P1
PFHxS	cg17455891	-0.721503	0.118839	-6.07127	-0.953238	-0.489767	1.36357e-08	0.00046171	chr6	32146048	AGPAT1
PFHxS	cg18928683	-0.643551	0.11011	-5.84462	-0.858266	-0.428837	3.9726e-08	0.00109603	chr6	32146006	AGPAT1
PFHxS	cg06015579	0.286009	0.0491398	5.82031	0.190186	0.381831	4.51845e-08	0.00120211	chr6	2232775	GMDS
PFHxS	cg23464264	-0.637507	0.10972	-5.81032	-0.851461	-0.423554	4.73655e-08	0.00121668	chr6	32145923	AGPAT1
PFHxS	cg11172857	1.03139	0.179301	5.75228	0.681751	1.38102	6.22401e-08	0.00144888	chr6	168956903	SMOC2
PFHxS	cg08049198	-0.600289	0.114393	-5.24759	-0.823356	-0.377222	6.27081e-07	0.0106166	chr6	32145904	AGPAT1
PFHxS	cg06570818	-0.673992	0.129818	-5.19182	-0.927137	-0.420847	8.03442e-07	0.013011	chr6	32146466	AGPAT1
PFHxS	cg07482220	-0.684411	0.134027	-5.10651	-0.945763	-0.423058	1.17024e-06	0.0177907	chr6	32146520	AGPAT1
PFHxS	cg24425483	-0.541507	0.109298	-4.95441	-0.754639	-0.328376	2.26686e-06	0.0301543	chr6	32146195	RNF5
PFHxS	cg09301199	-0.653686	0.136749	-4.78019	-0.920346	-0.387025	4.76222e-06	0.0460714	chr6	32145654	RNF5P1
PFHxS	cg06706183	0.479821	0.100331	4.7824	0.284176	0.675466	4.71808e-06	0.0460714	chr6	53409856	GCLC
PFHxS	cg08450897	-0.659945	0.138975	-4.74866	-0.930946	-0.388944	5.43726e-06	0.0496037	chr6	32145626	RNF5P1
PFHxS	cg03886307	0.69663	0.120215	5.79487	0.462211	0.931049	5.09452e-08	0.00123001	chr7	21165124
PFHxS	cg11790979	-0.553881	0.0955978	-5.79386	-0.740297	-0.367465	5.11869e-08	0.00123001	chr7	150076338	ZNF775
PFHxS	cg12498409	-0.126383	0.023998	-5.26639	-0.173179	-0.0795866	5.76628e-07	0.00998943	chr7	40174463	C7orf10
PFHxS	cg10269127	-0.329295	0.0681158	-4.83434	-0.462121	-0.196469	3.78766e-06	0.0408917	chr7	138552716	KIAA1549
PFHxS	cg25153092	0.588713	0.0994774	5.91806	0.394732	0.782694	2.84238e-08	0.000828635	chr8	130960409	FAM49B
PFHxS	cg16653966	0.539969	0.095691	5.64284	0.353371	0.726566	1.03739e-07	0.00214661	chr8	68069776	CSPP1
PFHxS	cg22990430	-0.755699	0.135205	-5.58927	-1.01935	-0.492049	1.31371e-07	0.00264491	chr8	56433632	XKR4
PFHxS	cg21053301	0.391334	0.0729356	5.36548	0.24911	0.533559	3.69512e-07	0.00705792	chr8	8310138
PFHxS	cg02124746	1.36787	0.180095	7.59524	1.01668	1.71905	5.85414e-12	1.09023e-06	chr9	91615137	S1PR3
PFHxS	cg00267172	0.922104	0.127027	7.25912	0.674401	1.16981	3.43815e-11	4.05497e-06	chr10	11487791
PFHxS	cg21903920	1.00718	0.152558	6.60197	0.709693	1.30467	9.98397e-10	4.64832e-05	chr10	124145541	PLEKHA1
PFHxS	cg23962250	-1.32256	0.215745	-6.13018	-1.74326	-0.901853	1.00898e-08	0.000375807	chr10	134755955	C10orf93
PFHxS	cg07343438	0.502866	0.097577	5.15353	0.312591	0.693141	9.43009e-07	0.0146348	chr10	43815780
PFHxS	cg23788374	0.789598	0.166601	4.73946	0.464727	1.11447	5.6128e-06	0.0497752	chr10	114498704	CNTNAP1
PFHxS	cg06818975	0.815697	0.112757	7.23414	0.595822	1.03557	3.81042e-11	4.05497e-06	chr11	66063091	TMEM151A
PFHxS	cg06267084	0.653075	0.129902	5.02744	0.399766	0.906385	1.65275e-06	0.0241407	chr11	392508
PFHxS	cg04792963	0.822225	0.120743	6.80973	0.586777	1.05767	3.49197e-10	2.57591e-05	chr12	133015383
PFHxS	cg20725662	1.19078	0.185559	6.41729	0.828944	1.55262	2.50896e-09	0.000103833	chr12	978764	HSN2
PFHxS	cg26214972	0.750589	0.130912	5.73352	0.49531	1.00587	6.79599e-08	0.00153409	chr12	120780777	MSI1
PFHxS	cg09042952	-0.40009	0.0800161	-5.00012	-0.556121	-0.244058	1.86076e-06	0.0261533	chr12	122237463	LOC338799
PFHxS	cg12391352	-0.669556	0.138819	-4.82324	-0.940252	-0.398859	3.97026e-06	0.0416557	chr12	99139768	ANKS1B
PFHxS	cg19115132	0.450209	0.0939652	4.79124	0.266977	0.633442	4.54547e-06	0.0460714	chr15	45879518	BLOC1S6
PFHxS	cg04919263	-0.756547	0.133777	-5.65529	-1.01741	-0.495682	9.79069e-08	0.0021451	chr16	3086292	CCDC64B
PFHxS	cg07493596	-0.474298	0.094039	-5.04363	-0.657674	-0.290922	1.54033e-06	0.0229486	chr16	85722677	GINS2
PFHxS	cg01603912	0.383667	0.076894	4.98956	0.233724	0.533611	1.94772e-06	0.0268686	chr16	88039185	BANP
PFHxS	cg03444587	0.531099	0.108371	4.90073	0.319775	0.742423	2.85439e-06	0.0342953	chr16	2054271	ZNF598
PFHxS	cg07953400	-0.1338	0.0276467	-4.83965	-0.187711	-0.0798892	3.70325e-06	0.0405683	chr16	619759	PIGQ
PFHxS	cg26801741	0.471127	0.098822	4.76743	0.278424	0.66383	5.02505e-06	0.0479909	chr16	12252833	SNX29
PFHxS	cg16517195	0.47207	0.0991371	4.76179	0.278753	0.665388	5.14556e-06	0.0485197	chr16	66429972	CDH5
PFHxS	cg06554293	0.594268	0.0972176	6.11276	0.404694	0.783843	1.09797e-08	0.000389478	chr17	6531884	KIAA0753
PFHxS	cg19231170	-0.424053	0.0860869	-4.92587	-0.591923	-0.256184	2.56281e-06	0.0318183	chr17	77020037	C1QTNF1
PFHxS	cg02699671	-0.324838	0.0660475	-4.91825	-0.453631	-0.196045	2.64802e-06	0.0323373	chr17	850251	NXN
PFHxS	cg13251490	-0.396452	0.0817773	-4.84795	-0.555918	-0.236986	3.54875e-06	0.0394561	chr17	1531887	SLC43A2
PFHxS	cg12838546	-0.286209	0.0603205	-4.74479	-0.403834	-0.168584	5.52623e-06	0.0496037	chr17	40713978	COASY
PFHxS	cg20245757	-0.451028	0.0950581	-4.74477	-0.636392	-0.265665	5.52687e-06	0.0496037	chr17	46663759
PFHxS	cg26853093	-1.09183	0.1609	-6.78577	-1.40559	-0.778076	3.94456e-10	2.57591e-05	chr19	17448469	GTPBP3
PFHxS	cg25979157	0.630572	0.106616	5.91441	0.422671	0.838474	2.89217e-08	0.000828635	chr19	53902687	ZNF765
PFHxS	cg02384543	0.768303	0.144044	5.33379	0.487416	1.04919	4.26245e-07	0.00793802	chr19	58879857	ZNF837
PFHxS	cg03354590	0.3818	0.0772831	4.94028	0.231098	0.532502	2.40905e-06	0.0314836	chr19	46932167
PFHxS	cg05411953	-0.321	0.0650474	-4.93486	-0.447842	-0.194157	2.46579e-06	0.0316696	chr19	52207653	NCRNA00085
PFHxS	cg08054038	0.355376	0.0720874	4.9298	0.214806	0.495947	2.52e-06	0.0318171	chr19	45348674	PVRL2
PFHxS	cg21395191	0.412324	0.0798629	5.16289	0.256591	0.568057	9.13072e-07	0.0144717	chr22	50608218	PANX2
PFHxS	cg09728659	0.289207	0.0604373	4.78523	0.171354	0.40706	4.66204e-06	0.0460714	chr22	18924873	PRODH
PFOS	cg12909455	0.993081	0.156618	6.34078	0.687676	1.29849	3.66206e-09	0.000545593	chr1	32458635
PFOS	cg24229231	0.685046	0.111827	6.12593	0.466983	0.903109	1.04682e-08	0.00111401	chr1	236723358	HEATR1
PFOS	cg24038158	-0.807255	0.133165	-6.06208	-1.06693	-0.547584	1.42532e-08	0.00128843	chr1	23696199	C1orf213
PFOS	cg10282673	0.120603	0.0234879	5.13469	0.0748017	0.166405	1.03395e-06	0.0160462	chr1	65612682	AK4
PFOS	cg26546906	0.432751	0.0865615	4.99934	0.263956	0.601545	1.86699e-06	0.0252868	chr1	229997149
PFOS	cg13821733	0.41546	0.0853115	4.86992	0.249103	0.581818	3.23154e-06	0.0329761	chr1	160314350	NCSTN
PFOS	cg11153969	0.409803	0.0851217	4.81432	0.243816	0.575791	4.12295e-06	0.0379172	chr1	207277031	C4BPA
PFOS	cg25545699	0.379498	0.0546285	6.94688	0.272972	0.486023	1.73216e-10	4.3011e-05	chr2	161132348	RBMS1
PFOS	cg05368609	0.386791	0.0571242	6.77105	0.275399	0.498183	4.25084e-10	7.91641e-05	chr2	201236639	SPATS2L
PFOS	cg22809047	0.0565236	0.00919598	6.14656	0.0385915	0.0744558	9.47106e-09	0.00111401	chr2	101618261	RPL31
PFOS	cg03244210	0.682863	0.119349	5.72157	0.450133	0.915593	7.18693e-08	0.00281819	chr2	74035104	C2orf78
PFOS	cg04980991	-0.317929	0.058996	-5.38898	-0.432971	-0.202886	3.3227e-07	0.0075005	chr2	220035759	SLC23A3
PFOS	cg03388879	0.483819	0.0928059	5.21324	0.302848	0.664791	7.30636e-07	0.0126574	chr2	201175772	SPATS2L
PFOS	cg04789125	-0.779062	0.152073	-5.12295	-1.0756	-0.48252	1.08872e-06	0.0162203	chr2	242798512	PDCD1
PFOS	cg15965634	0.287778	0.0585655	4.91377	0.173575	0.40198	2.69932e-06	0.0306501	chr2	201992999	CFLAR
PFOS	cg12079241	0.481399	0.100056	4.81129	0.28629	0.676509	4.17628e-06	0.0379392	chr2	223230064
PFOS	cg02377589	0.366305	0.0764833	4.78935	0.217163	0.515448	4.58181e-06	0.0382193	chr2	2734065
PFOS	cg09929408	0.606122	0.127162	4.76655	0.358157	0.854087	5.04376e-06	0.0412882	chr2	74035110	C2orf78
PFOS	cg00075620	-0.511259	0.108026	-4.73274	-0.72191	-0.300608	5.7733e-06	0.0462439	chr2	137180506
PFOS	cg21637015	0.0224243	0.00313328	7.15684	0.0163145	0.0285342	5.85743e-11	2.18167e-05	chr3	129275285	PLXND1
PFOS	cg21368820	-0.14355	0.023838	-6.02189	-0.190034	-0.0970657	1.72961e-08	0.00128843	chr3	137484586
PFOS	cg04808896	0.354003	0.0628918	5.62877	0.231364	0.476642	1.10736e-07	0.00374955	chr3	40141475	MYRIP
PFOS	cg02470871	-0.105445	0.019936	-5.28917	-0.14432	-0.0665698	5.20774e-07	0.00983816	chr3	119278637	CD80
PFOS	cg10141352	0.385296	0.0771668	4.99302	0.23482	0.535771	1.90321e-06	0.0253169	chr3	155859344	KCNAB1
PFOS	cg07126979	0.378441	0.0790604	4.78674	0.224273	0.532609	4.60004e-06	0.0382193	chr3	127358879	PODXL2
PFOS	cg04482003	1.14948	0.192332	5.97652	0.77443	1.52453	2.15007e-08	0.00145604	chr4	108852521	CYP2U1
PFOS	cg22714078	0.647802	0.113383	5.71338	0.426704	0.868899	7.46782e-08	0.00281819	chr4	24540791	DHX15
PFOS	cg16708623	0.122815	0.022887	5.36617	0.0781858	0.167445	3.68368e-07	0.00793988	chr4	154125208	TRIM2
PFOS	cg15838301	0.442525	0.0861577	5.13622	0.274518	0.610533	1.02701e-06	0.0160462	chr4	7719899	SORCS2
PFOS	cg26467752	0.296825	0.0550664	5.39031	0.189445	0.404204	3.30281e-07	0.0075005	chr5	2530020
PFOS	cg21685054	0.7798	0.149826	5.2047	0.48764	1.07196	7.58839e-07	0.0128472	chr5	169810494	KCNMB1
PFOS	cg18281708	0.394436	0.0805937	4.89413	0.237279	0.551594	2.91382e-06	0.031813	chr5	123286596
PFOS	cg24727269	0.411574	0.0843341	4.88028	0.247123	0.576026	3.09166e-06	0.0325334	chr5	132588630	FSTL4
PFOS	cg15831743	0.788038	0.163379	4.82338	0.469449	1.10663	3.96782e-06	0.0374143	chr5	122421924
PFOS	cg26157972	-0.946893	0.19727	-4.79999	-1.33157	-0.562217	4.3805e-06	0.0382193	chr5	1049232
PFOS	cg21620108	0.588254	0.122873	4.78751	0.348652	0.827856	4.61756e-06	0.0382193	chr5	1462734	LPCAT1
PFOS	cg07553518	0.438613	0.0856015	5.12389	0.27169	0.605536	1.07464e-06	0.0162203	chr6	90628418
PFOS	cg13535098	-0.705371	0.1473	-4.78867	-0.992606	-0.418136	4.5949e-06	0.0382193	chr6	3000053	NQO2
PFOS	cg01630266	0.371599	0.0781115	4.75729	0.219282	0.523917	5.24378e-06	0.042459	chr6	128260339
PFOS	cg19920283	-0.720623	0.12345	-5.83735	-0.961351	-0.479895	4.16901e-08	0.00221829	chr7	105172520	RINT1
PFOS	cg09031390	0.515102	0.0946017	5.44496	0.330629	0.699576	2.57715e-07	0.00661995	chr7	101861508	CUX1
PFOS	cg12892914	0.43548	0.0807961	5.38987	0.277928	0.593033	3.30943e-07	0.0075005	chr7	75484562
PFOS	cg06002665	0.5209	0.102757	5.06922	0.320523	0.721277	1.37768e-06	0.019408	chr7	43352591	HECW1
PFOS	cg13725283	-0.016453	0.00327849	-5.01846	-0.022846	-0.0100599	1.7185e-06	0.0237066	chr7	65791335	TPST1
PFOS	cg22064390	0.419901	0.085672	4.90126	0.25284	0.586961	2.82626e-06	0.0314232	chr7	2615547	IQCE
PFOS	cg13030011	0.463356	0.0960425	4.82449	0.276073	0.650639	3.94924e-06	0.0374143	chr7	23450804	IGF2BP3
PFOS	cg25591742	0.494987	0.0842407	5.87586	0.330717	0.659256	3.4738e-08	0.00215644	chr8	67405259	C8orf46
PFOS	cg05747874	0.530967	0.09681	5.48463	0.342188	0.719747	2.15044e-07	0.00593304	chr8	22677410	PEBP4
PFOS	cg12355459	-0.747596	0.149982	-4.98456	-1.04006	-0.45513	1.99032e-06	0.0260113	chr8	53548594	RB1CC1
PFOS	cg07107633	0.459906	0.0936562	4.91058	0.277276	0.642535	2.71558e-06	0.0306501	chr8	40960365
PFOS	cg08475401	0.599657	0.122547	4.89329	0.36069	0.838623	2.94674e-06	0.031813	chr8	2143741
PFOS	cg13473157	0.437602	0.0908933	4.81446	0.26036	0.614844	4.09107e-06	0.0379172	chr8	12805209	C8orf79
PFOS	cg09730912	0.858542	0.157251	5.45968	0.551902	1.16518	2.40991e-07	0.00641144	chr9	16131302
PFOS	cg09993605	0.4077	0.0850767	4.79214	0.2418	0.573599	4.52814e-06	0.0382193	chr9	7593062
PFOS	cg17212470	-0.068789	0.0143351	-4.79865	-0.0967424	-0.0408356	4.40548e-06	0.0382193	chr9	125280584	OR1J4
PFOS	cg02124746	0.959799	0.203671	4.7125	0.562641	1.35696	6.32583e-06	0.0485089	chr9	91615137	S1PR3
PFOS	cg14286486	0.379516	0.0669601	5.6678	0.248944	0.510088	9.23725e-08	0.0032767	chr10	105125108
PFOS	cg06354984	0.849882	0.158825	5.35105	0.540173	1.15959	3.94369e-07	0.00793988	chr10	128211107	C10orf90
PFOS	cg04070599	0.455593	0.089556	5.08725	0.280959	0.630228	1.26228e-06	0.0184374	chr10	13656608	PRPF18
PFOS	cg06931591	0.59552	0.122014	4.88077	0.357594	0.833447	3.10858e-06	0.0325334	chr10	118980094
PFOS	cg09238106	0.553807	0.0964848	5.73984	0.365662	0.741953	6.59779e-08	0.00281819	chr11	64242796
PFOS	cg25554719	0.435578	0.082788	5.26137	0.274142	0.597015	5.83991e-07	0.0106105	chr11	8699492
PFOS	cg26502489	0.384387	0.0816316	4.7088	0.225206	0.543569	6.38167e-06	0.0485089	chr11	118048546	SCN2B
PFOS	cg00138025	-0.892425	0.159389	-5.59903	-1.20323	-0.581616	1.27086e-07	0.00411608	chr12	120219052	CIT
PFOS	cg09793269	0.775688	0.14654	5.29334	0.489935	1.06144	5.11125e-07	0.00983816	chr12	105348269
PFOS	cg26105128	0.375269	0.0769575	4.87632	0.225202	0.525336	3.14448e-06	0.0325334	chr12	132221229	SFRS8
PFOS	cg01745755	0.580389	0.120128	4.83142	0.346139	0.814639	3.83487e-06	0.0373094	chr12	123834083	SBNO1
PFOS	cg09839279	0.399025	0.0844178	4.72679	0.23441	0.56364	5.91902e-06	0.0469067	chr12	125627357	AACS
PFOS	cg01458683	1.14047	0.199711	5.71057	0.751029	1.5299	7.56635e-08	0.00281819	chr13	76112187	COMMD6
PFOS	cg02307605	-0.11444	0.0213764	-5.35358	-0.156124	-0.0727562	3.89898e-07	0.00793988	chr13	28364079
PFOS	cg18772379	0.454261	0.0922435	4.92459	0.274386	0.634136	2.57701e-06	0.0304645	chr13	51480138
PFOS	cg17286831	0.571822	0.0948893	6.0262	0.386787	0.756856	1.69415e-08	0.00128843	chr14	65273399	SPTB
PFOS	cg08764872	-0.397488	0.0687934	-5.778	-0.531635	-0.263341	5.51564e-08	0.00273916	chr14	22446527
PFOS	cg01459854	0.154865	0.031342	4.94112	0.0937477	0.215981	2.40031e-06	0.0298009	chr14	62583388	FLJ43390
PFOS	cg01362149	0.503502	0.102063	4.93324	0.304479	0.702526	2.46371e-06	0.0299295	chr14	105550889
PFOS	cg02498211	0.148169	0.0306456	4.83491	0.0884098	0.207927	3.77846e-06	0.0373094	chr14	55665444
PFOS	cg25250717	0.369006	0.0707643	5.21458	0.231015	0.506996	7.263e-07	0.0126574	chr15	61144420	RORA
PFOS	cg11280185	0.744585	0.130079	5.7241	0.490931	0.998239	7.01126e-08	0.00281819	chr16	237270
PFOS	cg10182135	0.529235	0.0978186	5.41038	0.338489	0.719981	3.0157e-07	0.00748824	chr16	68725578	CDH3
PFOS	cg26635214	-0.122982	0.0248747	-4.94407	-0.171488	-0.0744765	2.37006e-06	0.0298009	chr16	30996483	HSD3B7
PFOS	cg21864868	0.352824	0.0603114	5.85004	0.235217	0.470431	3.92594e-08	0.00221829	chr17	46673002	LOC404266
PFOS	cg14123409	0.388663	0.0695569	5.5877	0.253027	0.524299	1.33919e-07	0.00415665	chr17	2831903	RAP1GAP3
PFOS	cg21668653	0.65834	0.126764	5.19343	0.411151	0.90553	7.9772e-07	0.0132054	chr17	2773306	RAP1GAP2
PFOS	cg07905199	0.498385	0.0969727	5.13943	0.309288	0.687481	1.00353e-06	0.0160462	chr17	67507798	MAP2K6
PFOS	cg18996153	0.432436	0.085348	5.06674	0.266007	0.598864	1.38084e-06	0.019408	chr17	80144253	CCDC57
PFOS	cg09057359	0.421884	0.0895886	4.70912	0.247186	0.596581	6.37315e-06	0.0485089	chr17	53032434	TOM1L1
PFOS	cg02196189	0.457326	0.0821376	5.5678	0.297158	0.617494	1.46794e-07	0.00437403	chr18	13121061	CEP192
PFOS	cg10150605	-0.72863	0.135885	-5.36211	-0.993605	-0.463654	3.75175e-07	0.00793988	chr18	55834475	NEDD4L
PFOS	cg05278271	-0.106912	0.0217257	-4.92097	-0.149277	-0.0645464	2.61735e-06	0.0304645	chr19	7554137	PEX11G
PFOS	cg13701180	0.47459	0.0982569	4.83009	0.282989	0.666191	3.85652e-06	0.0373094	chr19	2513436	GNG7
PFOS	cg00416475	0.434272	0.0899043	4.83038	0.258958	0.609585	3.82394e-06	0.0373094	chr19	19745573	GMIP
PFOS	cg02400474	0.217126	0.0452928	4.79383	0.128805	0.305447	4.49593e-06	0.0382193	chr19	58842213	ZSCAN22
PFOS	cg25644372	0.470228	0.0889949	5.28377	0.296688	0.643768	5.28276e-07	0.00983816	chr20	1514061
PFOS	cg24423230	0.414276	0.0839892	4.93249	0.250497	0.578055	2.49103e-06	0.0299295	chr20	50794730	ZFP64
PFOS	cg23069551	-0.148535	0.0203078	-7.31419	-0.188135	-0.108935	2.57769e-11	1.92019e-05	chr22	39102838	GTPBP1
PFOS	cg19354746	-0.0863777	0.0155569	-5.55239	-0.116714	-0.0560418	1.57597e-07	0.00451531	chr22	50969673	TYMP
PFOS	cg01128923	0.467541	0.0946072	4.94192	0.283057	0.652025	2.39207e-06	0.0298009	chr22	46289831
PFOS	cg26276791	0.343346	0.0727505	4.7195	0.201483	0.48521	6.10249e-06	0.0478516	chr22	29388204	ZNRF3
PFOA	cg10534923	0.000503145	5.26679e-05	9.55316	0.000400442	0.000605847	1.2597e-16	9.3838e-11	chr11	64879398	TM7SF2
PFNA	cg07665966	0.0306454	0.00465507	6.58324	0.021568	0.0397228	1.09677e-09	0.000272336	chr4	57889240	POLR2B
PFNA	cg02352369	0.181006	0.0333835	5.42203	0.115908	0.246104	2.86035e-07	0.042615	chr11	97029475
PFNA	cg13036798	0.0531114	0.00179902	29.5223	0.0496033	0.0566195	1.02158e-58	7.61001e-53	chr14	70748375
PFNA	cg04350196	0.0678487	0.00791191	8.57551	0.0524205	0.0832769	2.90563e-14	1.08224e-08	chr14	31604189	HECTD1
PFNA	cg09057359	0.409936	0.069941	5.86116	0.273551	0.546321	3.72457e-08	0.00693632	chr17	53032434	TOM1L1
PFDA	cg03549506	-0.0316316	0.004351	-7.26997	-0.0401161	-0.0231472	3.24858e-11	1.20998e-05	chr10	45695008
PFDA	cg25260255	-0.450305	0.0750481	-6.00021	-0.596649	-0.303961	1.91929e-08	0.00357432	chr6	31670897	BAT5
PFDA	cg15716277	-0.0492984	0.00893741	-5.51596	-0.0667263	-0.0318704	1.86308e-07	0.0277572	chr11	62537501	TAF6L
PFDA	cg19547236	-0.300143	0.0491944	-6.10116	-0.396072	-0.204214	1.18022e-08	0.00293058	chr19	19175039	SLC25A42
PFUnDA	cg26557737	-0.437496	0.0691647	-6.32543	-0.572367	-0.302625	3.94986e-09	0.00294235	chr1	158463096
PFUnDA	cg14134364	-0.267568	0.0475315	-5.62928	-0.360254	-0.174882	1.10474e-07	0.0411475	chr1	248110997	OR2L8
MeFOSAA	cg27045874	0.00887143	0.000826238	10.7371	0.00726026	0.0104826	1.56146e-19	1.16317e-13	chr22	36572458

## Sheet: Table S3
Table S3: All sites with an exposure-methylation type (5-hmC and 5-mC) interaction term significant at q<0.2 (n=70). The relationship between PFAS and each site included on this list was then assessed using 5-hmC (Table S4) and 5-mC (Table S5) stratified models.
PFAS	Illumina CpG Name	Effect Estimate for Interaction	SE	T-value	Lower 95% CI	Upper 95% CI	p-value	Benjamini-Hochberg q-value	Chromosome	Position	UCSC Gene Name
PFHxS	cg11528033	1.6849	0.359258	4.68994	0.984345	2.38545	7.09248e-06	0.100085	chr1	1890152	KIAA1751
PFHxS	cg17613720	-0.652685	0.150597	-4.33399	-0.946348	-0.359021	2.965e-05	0.184314	chr1	6244835
PFHxS	cg18163627	-0.753803	0.148125	-5.08895	-1.04265	-0.464958	1.29822e-06	0.0489976	chr1	11071588	TARDBP
PFHxS	cg16395432	-0.933001	0.182447	-5.11382	-1.28877	-0.57723	1.1646e-06	0.0480244	chr1	26880807	MIR1976
PFHxS	cg13896328	0.649534	0.141601	4.58707	0.373412	0.925656	1.08358e-05	0.119282	chr1	29652476	PTPRU
PFHxS	cg13816230	0.920526	0.143051	6.43497	0.641577	1.19947	2.34294e-09	0.000618991	chr1	33356701	HPCA
PFHxS	cg03267959	-0.600641	0.135708	-4.42598	-0.865272	-0.33601	2.07905e-05	0.158543	chr1	33511511
PFHxS	cg26614970	-0.640812	0.130274	-4.91895	-0.894847	-0.386777	2.704e-06	0.0643344	chr1	117036020
PFHxS	cg21326004	-0.483157	0.110273	-4.38146	-0.698189	-0.268124	2.48272e-05	0.166056	chr1	150855377
PFHxS	cg09090433	-0.703582	0.146523	-4.80187	-0.989301	-0.417863	4.44265e-06	0.0782483	chr1	204478242
PFHxS	cg02583796	-0.706542	0.1626	-4.34528	-1.02361	-0.389473	2.86533e-05	0.181517	chr1	226375174	ACBD3
PFHxS	cg21997082	0.932508	0.196034	4.75688	0.550243	1.31477	5.36605e-06	0.0854516	chr2	54778710	SPTBN1
PFHxS	cg23032416	-0.644123	0.150838	-4.27028	-0.938258	-0.349988	3.84729e-05	0.198121	chr2	161165796	RBMS1
PFHxS	cg04979639	-0.771389	0.174952	-4.40915	-1.11254	-0.430233	2.22359e-05	0.158543	chr2	165353596	GRB14
PFHxS	cg10717522	-0.787979	0.166597	-4.72986	-1.11284	-0.463116	6.00726e-06	0.0881714	chr2	191792078	GLS
PFHxS	cg20788612	-0.557779	0.126602	-4.40578	-0.804652	-0.310906	2.25365e-05	0.158543	chr2	232348355
PFHxS	cg10185853	0.760668	0.176146	4.31839	0.417183	1.10415	3.18595e-05	0.186011	chr2	241581630
PFHxS	cg03151905	-0.831552	0.189039	-4.39883	-1.20018	-0.462925	2.31698e-05	0.158996	chr3	4790790	ITPR1
PFHxS	cg17339956	0.917481	0.205749	4.45923	0.516271	1.31869	1.79891e-05	0.157024	chr3	44283355	C3orf77
PFHxS	cg10056280	-0.676862	0.130561	-5.18428	-0.931456	-0.422269	8.54796e-07	0.0451665	chr3	93817648	NSUN3
PFHxS	cg07195926	0.862732	0.180922	4.76852	0.509934	1.21553	5.11066e-06	0.084388	chr3	128203414	GATA2
PFHxS	cg12209160	-0.615092	0.125128	-4.9157	-0.859091	-0.371092	2.7417e-06	0.0643344	chr4	8446392
PFHxS	cg05004818	0.911876	0.2068	4.40946	0.508616	1.31514	2.22087e-05	0.158543	chr4	8539015
PFHxS	cg14526823	-0.662774	0.145824	-4.54504	-0.94713	-0.378418	1.28625e-05	0.135685	chr4	101903703
PFHxS	cg09465394	-0.829105	0.187231	-4.42824	-1.19421	-0.464004	2.06034e-05	0.158543	chr4	140764922	MAML3
PFHxS	cg00597492	0.850516	0.195814	4.3435	0.468679	1.23235	2.88565e-05	0.181517	chr5	1463562	LPCAT1
PFHxS	cg22902223	-0.602822	0.131791	-4.57406	-0.859815	-0.345829	1.14275e-05	0.123228	chr5	168240040	SLIT3
PFHxS	cg09168695	-0.817013	0.189299	-4.31598	-1.18615	-0.447879	3.21621e-05	0.186011	chr6	20484204	E2F3
PFHxS	cg23259375	-0.855627	0.188971	-4.52782	-1.22412	-0.487133	1.37945e-05	0.136693	chr6	26016732
PFHxS	cg11389756	-0.755785	0.149162	-5.06687	-1.04665	-0.464919	1.42923e-06	0.0503459	chr6	28875354	TRIM27
PFHxS	cg20638582	-0.901419	0.181543	-4.96531	-1.25543	-0.547409	2.21692e-06	0.0643344	chr6	32151457	AGER
PFHxS	cg18477517	-0.878374	0.148036	-5.93351	-1.16704	-0.589704	2.76178e-08	0.00364824	chr6	57298334	PRIM2
PFHxS	cg06899551	0.84408	0.188312	4.48235	0.476872	1.21129	1.65793e-05	0.156434	chr6	76059773	FILIP1
PFHxS	cg04918695	-0.705168	0.131878	-5.34713	-0.962329	-0.448006	4.1433e-07	0.0364879	chr6	111299380
PFHxS	cg23648344	0.796205	0.166635	4.77813	0.471266	1.12114	4.90884e-06	0.0836703	chr6	130685485	SAMD3
PFHxS	cg07625120	-0.627675	0.141506	-4.43567	-0.903612	-0.351738	1.99994e-05	0.157723	chr6	139266399	REPS1
PFHxS	cg00322495	-0.665416	0.133143	-4.99774	-0.925045	-0.405786	1.92802e-06	0.059926	chr6	149386953	UST
PFHxS	cg21473428	-0.944986	0.216652	-4.36178	-1.36746	-0.522516	2.68435e-05	0.173628	chr7	966828	ADAP1
PFHxS	cg06242730	-0.746314	0.162257	-4.59958	-1.06272	-0.429913	1.02947e-05	0.115736	chr7	1064100	C7orf50
PFHxS	cg14492241	0.67579	0.138899	4.86532	0.404936	0.946644	3.34544e-06	0.0679883	chr7	2309535	SNX8
PFHxS	cg14784944	0.973959	0.199125	4.89118	0.585664	1.36225	3.04389e-06	0.0643344	chr7	4855785	RADIL
PFHxS	cg14155567	1.10706	0.228398	4.84706	0.661684	1.55244	3.67095e-06	0.0703251	chr7	5540534	FBXL18
PFHxS	cg18806707	-0.973973	0.215257	-4.52471	-1.39372	-0.554223	1.39697e-05	0.136693	chr7	37998416
PFHxS	cg25133376	-0.635521	0.149023	-4.26458	-0.926116	-0.344925	3.93399e-05	0.198121	chr7	73392981
PFHxS	cg10515546	-0.816704	0.186641	-4.3758	-1.18065	-0.452754	2.53918e-05	0.167709	chr7	94995293	PON3
PFHxS	cg13632739	-0.623534	0.146219	-4.26438	-0.908661	-0.338406	3.93701e-05	0.198121	chr7	138001452
PFHxS	cg14251320	1.05233	0.200848	5.23947	0.660681	1.44399	6.69741e-07	0.0393204	chr7	158890363	VIPR2
PFHxS	cg23582879	-0.820734	0.180795	-4.53959	-1.17328	-0.468185	1.31504e-05	0.135685	chr8	10289868
PFHxS	cg14946894	-0.604143	0.139675	-4.32534	-0.87651	-0.331776	3.09996e-05	0.186011	chr8	41660378	ANK1
PFHxS	cg08138248	-0.532347	0.113594	-4.68638	-0.753856	-0.310838	7.19778e-06	0.100085	chr8	48861886	PRKDC
PFHxS	cg09799091	-0.657608	0.141943	-4.63291	-0.934397	-0.38082	8.97757e-06	0.105915	chr8	104241650	BAALC
PFHxS	cg21947221	-0.464186	0.108806	-4.26616	-0.676359	-0.252013	3.9097e-05	0.198121	chr9	20732340	FOCAD
PFHxS	cg13674495	-0.634153	0.146549	-4.32725	-0.919924	-0.348383	3.07671e-05	0.186011	chr9	127701068	GOLGA1
PFHxS	cg06044060	-0.61004	0.13731	-4.44281	-0.877794	-0.342286	1.94359e-05	0.157723	chr9	135880142
PFHxS	cg01007894	-0.765714	0.171535	-4.46391	-1.10021	-0.431222	1.78574e-05	0.157024	chr9	135957353	CELP
PFHxS	cg03327325	-0.867718	0.201884	-4.29811	-1.26139	-0.474044	3.45023e-05	0.193943	chr10	43846574
PFHxS	cg23492445	-0.605275	0.118437	-5.11052	-0.836227	-0.374323	1.18155e-06	0.0480244	chr10	48483996
PFHxS	cg13748642	-0.596295	0.134197	-4.44342	-0.857981	-0.33461	1.93884e-05	0.157723	chr10	94789988	EXOC6
PFHxS	cg25400200	-0.84388	0.192256	-4.38935	-1.21878	-0.46898	2.40608e-05	0.162993	chr10	127462176	MMP21
PFHxS	cg10611016	-0.840481	0.188441	-4.46017	-1.20794	-0.47302	1.81277e-05	0.157024	chr11	6225759	C11orf42
PFHxS	cg19668951	-0.829689	0.157237	-5.27669	-1.1363	-0.523078	5.6765e-07	0.0393204	chr11	47430812	SLC39A13
PFHxS	cg20242427	-1.10148	0.168577	-6.53397	-1.4302	-0.772753	1.49259e-09	0.000618991	chr11	61115736	DAK
PFHxS	cg18156551	-0.510253	0.110164	-4.63176	-0.725073	-0.295433	9.02016e-06	0.105915	chr11	63991917	TRPT1
PFHxS	cg20221020	1.03118	0.232045	4.44388	0.578694	1.48367	1.93523e-05	0.157723	chr11	67209257	CORO1B
PFHxS	cg11234767	-0.560986	0.126111	-4.44836	-0.806902	-0.31507	1.90077e-05	0.157723	chr11	69466728	CCND1
PFHxS	cg26339240	0.767446	0.161647	4.74765	0.452233	1.08266	5.49851e-06	0.0854516	chr11	70544916	SHANK2
PFHxS	cg18671743	-0.622925	0.129612	-4.80608	-0.875668	-0.370182	4.36456e-06	0.0782483	chr11	72673325	FCHSD2
PFHxS	cg26766373	-0.79736	0.185332	-4.30233	-1.15876	-0.435962	3.39355e-05	0.192808	chr11	75063913	ARRB1
PFHxS	cg15441833	0.953973	0.21876	4.36082	0.527391	1.38056	2.69452e-05	0.173628	chr11	77300117	AQP11
PFHxS	cg09203526	-0.642614	0.145693	-4.41075	-0.926715	-0.358513	2.20947e-05	0.158543	chr11	113186910	TTC12
PFHxS	cg13549277	-0.566971	0.132313	-4.28509	-0.824981	-0.308961	3.63087e-05	0.197196	chr12	6659520	IFFO1
PFHxS	cg19130626	0.82165	0.191758	4.28484	0.447723	1.19558	3.63439e-05	0.197196	chr12	11708829	LINC01252
PFHxS	cg25331900	-0.935677	0.219066	-4.27121	-1.36286	-0.508498	3.83338e-05	0.198121	chr12	108055803
PFHxS	cg00050496	0.730835	0.165799	4.40795	0.407526	1.05414	2.23428e-05	0.158543	chr12	110211701	MGC14436
PFHxS	cg17715687	-0.57872	0.124294	-4.65607	-0.821093	-0.336347	8.05207e-06	0.105915	chr12	113766900	SLC8B1
PFHxS	cg27132553	-0.783873	0.172818	-4.53583	-1.12087	-0.446878	1.33531e-05	0.135685	chr12	116720133
PFHxS	cg14401958	-0.572039	0.128938	-4.43653	-0.823468	-0.320609	1.99308e-05	0.157723	chr12	121971330	KDM2B
PFHxS	cg20246990	-0.712129	0.144873	-4.91555	-0.994631	-0.429627	2.74349e-06	0.0643344	chr13	25088352	PARP4
PFHxS	cg07937631	0.870901	0.203255	4.28477	0.474554	1.26725	3.63541e-05	0.197196	chr13	79184529
PFHxS	cg00071026	-0.921078	0.212724	-4.32992	-1.33589	-0.506267	3.04443e-05	0.186011	chr13	113650936	MCF2L
PFHxS	cg01343146	-0.858625	0.200462	-4.28323	-1.24953	-0.467724	3.65738e-05	0.197196	chr14	61956883	PRKCH
PFHxS	cg12524307	-0.801409	0.168946	-4.74358	-1.13085	-0.471964	5.67291e-06	0.085643	chr14	75765352
PFHxS	cg07772128	0.965272	0.192242	5.02114	0.590401	1.34014	1.74269e-06	0.0575513	chr15	75095447	CSK
PFHxS	cg06780216	-0.99671	0.201172	-4.95451	-1.389	-0.604424	2.32209e-06	0.0643344	chr16	2374397	ABCA3
PFHxS	cg25910828	-0.641823	0.150421	-4.26685	-0.935144	-0.348503	3.89922e-05	0.198121	chr16	22981023
PFHxS	cg07081561	-0.868988	0.188209	-4.61716	-1.236	-0.501982	9.57836e-06	0.110024	chr16	56847487	NUP93
PFHxS	cg00426486	0.696557	0.148937	4.67685	0.40613	0.986985	7.48776e-06	0.101447	chr16	86605100
PFHxS	cg03815147	-0.65798	0.135848	-4.84351	-0.922884	-0.393077	3.72661e-06	0.0703251	chr17	37833890	PGAP3
PFHxS	cg16257457	-0.643178	0.131392	-4.8951	-0.899393	-0.386963	2.99354e-06	0.0643344	chr17	39654883
PFHxS	cg02779913	-0.878946	0.159648	-5.50554	-1.19026	-0.567633	2.02385e-07	0.0213876	chr17	40088680	TTC25
PFHxS	cg26174768	-0.685493	0.152581	-4.49264	-0.983027	-0.38796	1.57193e-05	0.151016	chr17	79073864	BAIAP2
PFHxS	cg25003697	0.919912	0.197849	4.64957	0.534106	1.30572	8.38189e-06	0.105915	chr17	79453611
PFHxS	cg06509213	-0.649157	0.151885	-4.27402	-0.945332	-0.352982	3.79156e-05	0.198121	chr18	42855350	SLC14A2
PFHxS	cg03313849	-0.756106	0.154283	-4.90078	-1.05696	-0.455254	2.92195e-06	0.0643344	chr18	53184499	TCF4
PFHxS	cg12062672	1.20542	0.229205	5.25914	0.758474	1.65237	6.13721e-07	0.0393204	chr19	643555	FGF22
PFHxS	cg04640975	-0.7727	0.178881	-4.31964	-1.12152	-0.423883	3.17028e-05	0.186011	chr19	3464991
PFHxS	cg15593664	-0.715365	0.165916	-4.31162	-1.0389	-0.39183	3.23872e-05	0.186011	chr19	34846282	KIAA0355
PFHxS	cg02384543	1.49571	0.251721	5.94194	1.00485	1.98657	2.65347e-08	0.00364824	chr19	58879857	ZNF837
PFHxS	cg15108047	-0.759358	0.14762	-5.14401	-1.04722	-0.4715	1.02038e-06	0.0480244	chr20	19742828
PFHxS	cg23727943	-0.670489	0.15011	-4.46664	-0.963204	-0.377774	1.76621e-05	0.157024	chr20	42354942	GTSF1L
PFHxS	cg24914070	0.657783	0.141756	4.64026	0.38136	0.934206	8.59597e-06	0.105915	chr20	56760091
PFHxS	cg11392297	-0.553549	0.123716	-4.47434	-0.794796	-0.312302	1.71235e-05	0.157024	chr20	62572896	UCKL1
PFHxS	cg02156296	-0.796255	0.171763	-4.63577	-1.13119	-0.461317	8.87245e-06	0.105915	chr22	36806414
PFHxS	cg19494181	-1.00838	0.22903	-4.40283	-1.45499	-0.56177	2.28038e-05	0.158543	chr22	38656889	TMEM184B
PFHxS	cg09154528	-0.596955	0.135062	-4.41985	-0.860326	-0.333584	2.13058e-05	0.158543	chr22	50154745
PFOS	cg01782097	-0.541395	0.148174	-3.65377	-0.830334	-0.252455	0.000379902	0.170635	chr1	846637
PFOS	cg05706898	-0.719561	0.179886	-4.0001	-1.07034	-0.368784	0.000108111	0.112914	chr1	1115920	TTLL10
PFOS	cg10934589	-0.496766	0.130513	-3.80626	-0.751266	-0.242266	0.000220558	0.145401	chr1	1979149
PFOS	cg25060388	-0.554514	0.155226	-3.57231	-0.857204	-0.251824	0.000502071	0.190171	chr1	2096722	PRKCZ
PFOS	cg12580943	-0.606733	0.136469	-4.44593	-0.872848	-0.340617	1.91944e-05	0.0581757	chr1	2203648	SKI
PFOS	cg00500221	-0.521837	0.145197	-3.59399	-0.804971	-0.238703	0.000468171	0.185439	chr1	2915875
PFOS	cg00397104	-0.5662	0.143027	-3.95869	-0.845103	-0.287297	0.000126153	0.120757	chr1	3662685	KIAA0495
PFOS	cg05206051	-0.495588	0.138626	-3.575	-0.765909	-0.225268	0.000500054	0.189679	chr1	6741774	DNAJC11
PFOS	cg16380632	-0.625082	0.166667	-3.7505	-0.950082	-0.300082	0.000267872	0.154713	chr1	7637516	CAMTA1
PFOS	cg26884320	-0.439763	0.111658	-3.93848	-0.657497	-0.22203	0.000135969	0.123445	chr1	7837315	VAMP3
PFOS	cg20325547	-0.602461	0.119796	-5.02908	-0.836062	-0.368859	1.68387e-06	0.024047	chr1	9431594
PFOS	cg17244801	-0.550275	0.141564	-3.88712	-0.826324	-0.274226	0.000163129	0.135103	chr1	10758237	CASZ1
PFOS	cg18163627	-0.464551	0.116108	-4.00103	-0.690961	-0.23814	0.000107736	0.112914	chr1	11071588	TARDBP
PFOS	cg04343233	-0.570718	0.15885	-3.59282	-0.880474	-0.260961	0.000470086	0.185604	chr1	11191745	MTOR
PFOS	cg02616605	-0.69228	0.115902	-5.97297	-0.91829	-0.466271	2.28958e-08	0.00403262	chr1	12166864	TNFRSF8
PFOS	cg11174431	-0.544326	0.153933	-3.53613	-0.844496	-0.244157	0.000571808	0.199547	chr1	12399768	VPS13D
PFOS	cg04488453	-0.498064	0.121113	-4.1124	-0.734233	-0.261894	7.0751e-05	0.0963506	chr1	12889600	PRAMEF11
PFOS	cg18888234	-0.560425	0.113456	-4.93956	-0.781665	-0.339185	2.47576e-06	0.0307914	chr1	12916036	PRAMEF2
PFOS	cg11913416	0.599042	0.167663	3.5729	0.2721	0.925984	0.0005037	0.190431	chr1	13909012	PDPN
PFOS	cg17444165	-0.531397	0.131946	-4.02739	-0.788691	-0.274103	9.75983e-05	0.11041	chr1	14440408
PFOS	cg00524963	-0.728663	0.162155	-4.49363	-1.04486	-0.412462	1.58416e-05	0.0523019	chr1	15573457	FHAD1
PFOS	cg01597493	-0.423494	0.102715	-4.12301	-0.623787	-0.2232	6.79455e-05	0.0963192	chr1	16264916	SPEN
PFOS	cg09063663	-0.520146	0.129978	-4.00179	-0.773603	-0.266688	0.00010743	0.112914	chr1	16484811
PFOS	cg18232344	-0.525644	0.147342	-3.5675	-0.812962	-0.238326	0.000513202	0.191877	chr1	21012066	KIF17
PFOS	cg27632016	-0.338719	0.0830304	-4.07946	-0.500628	-0.17681	8.0188e-05	0.0998856	chr1	21815415
PFOS	cg15540183	0.85583	0.199369	4.29269	0.46706	1.2446	3.52434e-05	0.0764104	chr1	22331822	CELA3A
PFOS	cg01647314	-0.563516	0.149827	-3.76112	-0.855678	-0.271354	0.000259489	0.153197	chr1	23280066
PFOS	cg13771849	-0.545219	0.132208	-4.12396	-0.803024	-0.287414	6.76998e-05	0.0963192	chr1	23292166	LACTBL1
PFOS	cg24254937	-0.6426	0.157086	-4.09075	-0.948918	-0.336282	7.68248e-05	0.0994935	chr1	23858301	E2F2
PFOS	cg06137862	-0.349158	0.0867921	-4.02292	-0.518403	-0.179913	9.84562e-05	0.11041	chr1	24271569
PFOS	cg16825510	-0.490436	0.124122	-3.95123	-0.732475	-0.248398	0.000129692	0.121809	chr1	24695870	STPG1
PFOS	cg26018544	-0.508884	0.139031	-3.66022	-0.779995	-0.237774	0.000369239	0.168825	chr1	25230915	RUNX3
PFOS	cg14425908	-0.628136	0.164473	-3.81907	-0.948859	-0.307413	0.000210563	0.144676	chr1	25291991	RUNX3
PFOS	cg27650500	-0.433398	0.0910671	-4.7591	-0.610979	-0.255817	5.31637e-06	0.0375753	chr1	25298480
PFOS	cg26937868	-0.349424	0.0902417	-3.87209	-0.525395	-0.173453	0.000173597	0.137639	chr1	26202601
PFOS	cg24534743	-0.455074	0.121148	-3.75633	-0.691313	-0.218835	0.000263981	0.154588	chr1	27884345	AHDC1
PFOS	cg03047420	-0.521229	0.122965	-4.23883	-0.761011	-0.281446	4.34907e-05	0.0839504	chr1	29510950
PFOS	cg24013909	0.82423	0.213263	3.86484	0.408366	1.24009	0.000178256	0.138513	chr1	29575705	PTPRU
PFOS	cg25938569	-0.621059	0.154352	-4.02365	-0.922046	-0.320073	9.81866e-05	0.11041	chr1	31894682	SERINC2
PFOS	cg26367848	-0.555778	0.152089	-3.65429	-0.852351	-0.259204	0.000379204	0.170635	chr1	31932221
PFOS	cg04115136	-0.549429	0.145243	-3.78281	-0.832653	-0.266204	0.000240032	0.150451	chr1	32232407
PFOS	cg03698781	-0.838289	0.209411	-4.00307	-1.24664	-0.429937	0.000106916	0.112813	chr1	35135423	MIR552
PFOS	cg15388210	-0.481893	0.106108	-4.54151	-0.688804	-0.274981	1.30481e-05	0.0480905	chr1	36005826	KIAA0319L
PFOS	cg26337841	-0.557005	0.142609	-3.90583	-0.835092	-0.278918	0.000152277	0.132106	chr1	37329331	GRIK3
PFOS	cg00723847	-0.602941	0.162475	-3.71098	-0.919768	-0.286115	0.000310353	0.160646	chr1	39579108	MACF1
PFOS	cg07920414	-0.51602	0.129554	-3.98304	-0.768651	-0.263389	0.000115222	0.115966	chr1	41094365	RIMS3
PFOS	cg26707480	-0.491935	0.13836	-3.55547	-0.761738	-0.222133	0.000532196	0.19475	chr1	41260066	KCNQ4
PFOS	cg13802344	-0.511392	0.130868	-3.90769	-0.766585	-0.256199	0.000152336	0.132106	chr1	41433256
PFOS	cg13501950	-0.469356	0.120844	-3.88398	-0.705002	-0.23371	0.0001662	0.135817	chr1	41583121	SCMH1
PFOS	cg26683881	-0.482931	0.131441	-3.67412	-0.739241	-0.22662	0.000353629	0.166685	chr1	41888870
PFOS	cg25857976	-0.537839	0.149371	-3.60068	-0.829113	-0.246565	0.000457411	0.183199	chr1	43315150	ZNF691
PFOS	cg22875872	-0.561296	0.153264	-3.66229	-0.86016	-0.262432	0.00036656	0.168825	chr1	44031756	PTPRF
PFOS	cg14969015	-0.499276	0.139623	-3.5759	-0.77154	-0.227012	0.000498505	0.18939	chr1	44687687	ERI3
PFOS	cg09631473	-0.686175	0.169601	-4.04583	-1.0169	-0.355453	9.10561e-05	0.106681	chr1	45225999	KIF2C
PFOS	cg12700148	-0.603596	0.139958	-4.3127	-0.876513	-0.330678	3.25805e-05	0.0729456	chr1	45316356	EIF2B3
PFOS	cg07424440	-0.482336	0.127102	-3.79487	-0.730185	-0.234487	0.000229826	0.147654	chr1	45453003	EIF2B3
PFOS	cg01438212	-0.486271	0.135519	-3.58821	-0.750532	-0.222009	0.000477667	0.187097	chr1	45969559	MMACHC
PFOS	cg26153911	-0.657273	0.171776	-3.82634	-0.992236	-0.32231	0.000205086	0.142962	chr1	48548018
PFOS	cg06621201	0.53527	0.130788	4.09267	0.280234	0.790306	7.6267e-05	0.0990435	chr1	51877008	EPS15
PFOS	cg23095642	-0.393152	0.109238	-3.59905	-0.606165	-0.180138	0.000460015	0.183308	chr1	52081938	OSBPL9
PFOS	cg14100869	-0.62715	0.151812	-4.1311	-0.923183	-0.331117	6.58793e-05	0.0963192	chr1	52992742	ZCCHC11
PFOS	cg01357124	-0.494645	0.133311	-3.71045	-0.754603	-0.234688	0.00031094	0.160646	chr1	53131589
PFOS	cg27611602	-0.640413	0.16896	-3.79032	-0.969886	-0.310941	0.000233627	0.148194	chr1	53556712	SLC1A7
PFOS	cg10284493	-0.53856	0.14549	-3.7017	-0.822265	-0.254854	0.000320751	0.160646	chr1	57429519	C8B
PFOS	cg20760996	-0.405244	0.113757	-3.56238	-0.627069	-0.183419	0.000522365	0.193829	chr1	59156679	MYSM1
PFOS	cg11238352	-0.543724	0.14199	-3.82931	-0.820604	-0.266843	0.000202888	0.142928	chr1	59609170	LOC729467
PFOS	cg18249687	-0.511825	0.135435	-3.77912	-0.775924	-0.247727	0.000243244	0.150854	chr1	62585324	INADL
PFOS	cg26877327	-0.419302	0.115305	-3.63645	-0.644147	-0.194457	0.000403704	0.174703	chr1	62907616	USP1
PFOS	cg01077724	-0.68372	0.137848	-4.95995	-0.952524	-0.414916	2.26853e-06	0.0292357	chr1	75590483
PFOS	cg17338482	-0.55006	0.141309	-3.89262	-0.825612	-0.274508	0.000161014	0.134121	chr1	78267908	FAM73A
PFOS	cg04239548	-0.525934	0.125016	-4.20692	-0.769716	-0.282152	4.92186e-05	0.0872704	chr1	92117004
PFOS	cg08624246	-0.612452	0.164836	-3.71552	-0.933883	-0.291022	0.000305385	0.1604	chr1	92202987	TGFBR3
PFOS	cg10960253	-0.408628	0.114658	-3.56389	-0.632211	-0.185045	0.000519652	0.193185	chr1	92296137	TGFBR3
PFOS	cg09023660	-0.389774	0.108103	-3.60557	-0.600576	-0.178972	0.000449696	0.181886	chr1	92328495	TGFBR3
PFOS	cg10986884	-0.335889	0.0937171	-3.58408	-0.518637	-0.153141	0.000484572	0.188249	chr1	95220838
PFOS	cg04608916	-0.868486	0.218413	-3.97635	-1.29439	-0.442581	0.000118131	0.117109	chr1	97886174	DPYD
PFOS	cg08874824	-0.75274	0.169903	-4.4304	-1.08405	-0.421428	2.04259e-05	0.0596289	chr1	100182029	FRRS1
PFOS	cg09370016	-0.556099	0.131095	-4.24194	-0.811735	-0.300463	4.29673e-05	0.0837766	chr1	100193837	FRRS1
PFOS	cg18011080	-0.579156	0.155619	-3.72164	-0.882613	-0.2757	0.000298808	0.159971	chr1	109234128	PRPF38B
PFOS	cg17343288	-0.580347	0.137002	-4.23605	-0.847501	-0.313193	4.39626e-05	0.0841642	chr1	109279489	FNDC7
PFOS	cg00951108	-0.586948	0.138471	-4.23877	-0.856967	-0.316929	4.35e-05	0.0839504	chr1	110416982
PFOS	cg16144910	-0.478028	0.126964	-3.76507	-0.725607	-0.230449	0.000255835	0.153054	chr1	112194513	RAP1A
PFOS	cg05634057	-0.571757	0.152297	-3.75422	-0.868735	-0.274778	0.000265985	0.154713	chr1	113556786	LOC100996251
PFOS	cg06080026	-0.502449	0.139287	-3.6073	-0.774058	-0.23084	0.000446992	0.181886	chr1	114580856
PFOS	cg20810993	-0.524474	0.13066	-4.01405	-0.779261	-0.269688	0.000102607	0.111091	chr1	116250018	CASQ2
PFOS	cg26572887	-0.457747	0.109002	-4.19944	-0.670301	-0.245193	5.06639e-05	0.0882484	chr1	118512851	SPAG17
PFOS	cg21355971	0.391711	0.110179	3.55523	0.176862	0.60656	0.000535413	0.194973	chr1	145574370	NBPF20
PFOS	cg16348820	0.523161	0.135116	3.87194	0.259685	0.786637	0.000173688	0.137639	chr1	149909080	MTMR11
PFOS	cg10895130	-0.530236	0.106727	-4.96814	-0.738354	-0.322118	2.19004e-06	0.0292357	chr1	151007925	BNIPL
PFOS	cg15380890	-0.566541	0.120124	-4.71632	-0.800781	-0.3323	6.3561e-06	0.0408477	chr1	151008971	BNIPL
PFOS	cg07576541	-0.44062	0.107935	-4.08228	-0.651093	-0.230147	7.93332e-05	0.0998856	chr1	153630883	SNAPIN
PFOS	cg02673484	-0.520949	0.135817	-3.83568	-0.785792	-0.256107	0.000198243	0.142928	chr1	153962090	RPS27
PFOS	cg23268700	-0.385723	0.104924	-3.67621	-0.590324	-0.181121	0.000351023	0.166685	chr1	155717533	MSTO2P
PFOS	cg05281748	-0.393422	0.10936	-3.59749	-0.606675	-0.18017	0.000462522	0.183753	chr1	155829652	GON4L
PFOS	cg22976567	-0.455543	0.125507	-3.62961	-0.700282	-0.210803	0.000413498	0.17677	chr1	156074182	LMNA
PFOS	cg00500989	-0.43928	0.12279	-3.57749	-0.67872	-0.19984	0.000495762	0.189274	chr1	156253073	SMG5
PFOS	cg16436770	-0.660751	0.158239	-4.17565	-0.969317	-0.352185	5.5531e-05	0.0908824	chr1	157240596
PFOS	cg02478603	-0.612427	0.152035	-4.02819	-0.908896	-0.315959	9.7303e-05	0.11041	chr1	158301451	CD1B
PFOS	cg22772916	-0.50734	0.111279	-4.55917	-0.724334	-0.290346	1.21432e-05	0.0471789	chr1	158748237	OR6N2
PFOS	cg22449901	0.809228	0.198525	4.0762	0.422104	1.19635	8.1183e-05	0.100225	chr1	160255758	PEX19
PFOS	cg01403607	-0.499056	0.134074	-3.72224	-0.760501	-0.237611	0.000298173	0.159971	chr1	162838907	C1orf110
PFOS	cg14919044	-0.68809	0.153224	-4.49075	-0.986877	-0.389304	1.60272e-05	0.0523019	chr1	167652688	RCSD1
PFOS	cg00699919	-0.503881	0.132172	-3.81232	-0.761616	-0.246146	0.000215778	0.145401	chr1	168058592	GPR161
PFOS	cg03137972	-0.62967	0.153085	-4.11321	-0.928185	-0.331155	7.05331e-05	0.0963506	chr1	173380251	LOC100506023
PFOS	cg21763634	-0.400867	0.111806	-3.58539	-0.618889	-0.182846	0.000479787	0.187649	chr1	174859310	RABGAP1L
PFOS	cg04344303	-0.66319	0.141391	-4.69048	-0.938901	-0.387478	7.07653e-06	0.0408477	chr1	176477368	PAPPA2
PFOS	cg00173804	-0.483348	0.134215	-3.60129	-0.745068	-0.221628	0.000456442	0.183199	chr1	180113669
PFOS	cg08419479	-0.536264	0.130209	-4.11849	-0.790172	-0.282357	6.91273e-05	0.0963506	chr1	181160482
PFOS	cg18714225	-0.516535	0.134357	-3.8445	-0.77853	-0.254539	0.000191987	0.141561	chr1	182379983	LINC00272
PFOS	cg26679785	-0.597564	0.163201	-3.66153	-0.915805	-0.279323	0.000369673	0.168825	chr1	182922263	C1orf14
PFOS	cg27232160	-0.505083	0.122779	-4.11374	-0.744503	-0.265663	7.03919e-05	0.0963506	chr1	184947046
PFOS	cg00899784	-0.528767	0.113869	-4.64364	-0.750811	-0.306722	8.58924e-06	0.0411536	chr1	185420116
PFOS	cg09637596	-0.438224	0.116104	-3.77441	-0.664627	-0.211821	0.000247401	0.151766	chr1	192207236
PFOS	cg11447377	0.713731	0.172515	4.13722	0.377328	1.05013	6.37881e-05	0.0944116	chr1	196048147
PFOS	cg10039268	-0.423369	0.112796	-3.75339	-0.643322	-0.203416	0.000266776	0.154713	chr1	198189716	NEK7
PFOS	cg10540721	-0.40797	0.114252	-3.57079	-0.630761	-0.185179	0.00050739	0.19109	chr1	200358418
PFOS	cg18279842	-0.534417	0.115904	-4.61086	-0.760429	-0.308404	9.82931e-06	0.0422724	chr1	200879897	C1orf106
PFOS	cg24155190	-0.558346	0.116584	-4.78922	-0.785685	-0.331007	4.6854e-06	0.0364403	chr1	201476619	CSRP1
PFOS	cg14311880	-0.543859	0.149425	-3.63967	-0.835238	-0.252479	0.000399183	0.173236	chr1	202795185	MGAT4EP
PFOS	cg01636316	-0.55924	0.145233	-3.85065	-0.842444	-0.276037	0.000187733	0.140436	chr1	203835280	SNRPE
PFOS	cg02944048	-0.516273	0.12163	-4.24461	-0.753452	-0.279094	4.25236e-05	0.0832185	chr1	205113116	DSTYK
PFOS	cg02758938	-0.40262	0.106509	-3.78016	-0.610313	-0.194928	0.000242335	0.150821	chr1	205256995
PFOS	cg06565378	-0.476536	0.133477	-3.57017	-0.736816	-0.216256	0.000508481	0.191228	chr1	205689726	NUCKS1
PFOS	cg09790270	-0.577284	0.150923	-3.82502	-0.871584	-0.282984	0.000206072	0.143271	chr1	205774639	SLC41A1
PFOS	cg13453750	-0.530818	0.137418	-3.8628	-0.798783	-0.262853	0.00017959	0.138936	chr1	205783389	SLC41A1
PFOS	cg22423047	-0.473997	0.133259	-3.55696	-0.733852	-0.214142	0.00053222	0.19475	chr1	206677201
PFOS	cg22224790	-0.553327	0.152579	-3.6265	-0.850855	-0.255798	0.000418013	0.177819	chr1	206781956	LGTN
PFOS	cg15485859	-0.505672	0.138004	-3.66419	-0.774779	-0.236564	0.000366222	0.168825	chr1	207206447	C1orf116
PFOS	cg25749583	-0.664506	0.161381	-4.11762	-0.979199	-0.349813	6.93577e-05	0.0963506	chr1	209961959	IRF6
PFOS	cg24222959	0.659463	0.178839	3.68746	0.310727	1.0082	0.000337342	0.162486	chr1	214218322
PFOS	cg10128063	-0.571494	0.152146	-3.75621	-0.868179	-0.274809	0.000264095	0.154588	chr1	214741672
PFOS	cg10491122	-0.770026	0.165372	-4.65633	-1.0925	-0.447551	8.15106e-06	0.0408477	chr1	217886461	SPATA17
PFOS	cg17990279	-0.81502	0.209651	-3.88751	-1.22384	-0.4062	0.000164063	0.135241	chr1	221509312	C1orf140
PFOS	cg07408673	-0.429465	0.118653	-3.61952	-0.660838	-0.198093	0.000428338	0.178917	chr1	227575851
PFOS	cg11229399	-0.355411	0.0937245	-3.79208	-0.538174	-0.172648	0.00023215	0.147673	chr1	228689056
PFOS	cg13167810	-0.523476	0.134489	-3.89233	-0.78573	-0.261223	0.000161182	0.134121	chr1	229243635
PFOS	cg09674468	-0.692489	0.192357	-3.60001	-1.06759	-0.317392	0.00045848	0.183199	chr1	234300299	SLC35F3
PFOS	cg13712950	-0.862245	0.206354	-4.17847	-1.26464	-0.459854	5.49319e-05	0.0908824	chr1	235749640	MIR5096
PFOS	cg09334514	0.666053	0.171804	3.87683	0.331036	1.00107	0.000170613	0.137543	chr1	236686671	LGALS8
PFOS	cg07423892	-0.548739	0.150082	-3.65627	-0.841398	-0.25608	0.000376569	0.170635	chr1	236956644
PFOS	cg17091818	0.516523	0.134925	3.82823	0.25342	0.779626	0.000203685	0.142928	chr1	245242515	EFCAB2
PFOS	cg12796498	-0.601745	0.159815	-3.76526	-0.913384	-0.290106	0.000255662	0.153054	chr2	1276796	SNTG2
PFOS	cg22511877	-0.606089	0.164415	-3.68634	-0.926699	-0.28548	0.000338688	0.162986	chr2	1942942	MYT1L
PFOS	cg22898375	0.620035	0.167447	3.70286	0.293513	0.946557	0.000319426	0.160646	chr2	2722927
PFOS	cg24580000	-0.663355	0.177867	-3.72951	-1.01019	-0.316515	0.000290548	0.157621	chr2	3652646	COLEC11
PFOS	cg22102357	-0.474727	0.128799	-3.6858	-0.725885	-0.223569	0.000339326	0.163018	chr2	4021757
PFOS	cg26450308	-0.637097	0.147945	-4.30631	-0.92559	-0.348605	3.34083e-05	0.0744834	chr2	10900569	ATP6V1C2
PFOS	cg23869047	-0.557094	0.151382	-3.68007	-0.852288	-0.2619	0.000346278	0.165284	chr2	12163118
PFOS	cg10801009	-0.525822	0.11918	-4.41199	-0.758224	-0.293421	2.19854e-05	0.0608211	chr2	20348798
PFOS	cg04423992	0.543296	0.131864	4.12014	0.286163	0.80043	6.86938e-05	0.0963506	chr2	23553267
PFOS	cg08212172	-0.378655	0.105593	-3.58597	-0.584562	-0.172748	0.000481392	0.187781	chr2	24216636	UBXN2A
PFOS	cg16301246	0.884321	0.180751	4.89248	0.531857	1.23679	3.02709e-06	0.0333225	chr2	25312230	EFR3B
PFOS	cg18986925	-0.507403	0.143309	-3.54061	-0.786856	-0.227949	0.000563059	0.199028	chr2	26635591	C2orf39
PFOS	cg12345178	-0.396376	0.103803	-3.81854	-0.598792	-0.19396	0.000210973	0.144676	chr2	27804954	ZNF512
PFOS	cg15767908	-0.342647	0.0930173	-3.68369	-0.52403	-0.161263	0.000341874	0.164071	chr2	28611503
PFOS	cg18743140	-0.433034	0.116967	-3.70219	-0.66112	-0.204948	0.000320195	0.160646	chr2	28680017
PFOS	cg18666649	-0.499613	0.139312	-3.58629	-0.771272	-0.227955	0.000480861	0.187781	chr2	33948457
PFOS	cg09212058	-0.487341	0.132509	-3.67781	-0.745733	-0.228949	0.000349054	0.166009	chr2	37543459	PRKD3
PFOS	cg10105699	-0.497415	0.12127	-4.10171	-0.733892	-0.260938	7.3691e-05	0.0977627	chr2	37869895
PFOS	cg27509105	-0.534687	0.148547	-3.59945	-0.824354	-0.245021	0.000459372	0.183199	chr2	39740720
PFOS	cg15665665	-0.524317	0.14606	-3.58973	-0.809134	-0.2395	0.000475154	0.186666	chr2	42789698	MTA3
PFOS	cg00332865	-0.571093	0.106616	-5.35653	-0.778994	-0.363191	3.97223e-07	0.0134383	chr2	45255663
PFOS	cg11123288	-0.795327	0.181844	-4.37368	-1.14992	-0.440732	2.56059e-05	0.0660931	chr2	47615473
PFOS	cg09155539	-0.481207	0.131811	-3.65074	-0.738238	-0.224176	0.000383967	0.170635	chr2	53517394
PFOS	cg08953938	-0.549033	0.131539	-4.17393	-0.805533	-0.292533	5.58995e-05	0.0911228	chr2	55201379	RTN4
PFOS	cg04148726	-0.587747	0.145092	-4.05085	-0.870677	-0.304817	8.93463e-05	0.105144	chr2	55310710
PFOS	cg23556108	-0.660285	0.133852	-4.93296	-0.921296	-0.399274	2.50578e-06	0.0307914	chr2	60680616	BCL11A
PFOS	cg23160468	-0.459067	0.122791	-3.7386	-0.698509	-0.219624	0.000281271	0.156278	chr2	64511447
PFOS	cg12082609	0.712311	0.177946	4.00297	0.365317	1.05931	0.000106958	0.112813	chr2	66671727	MEIS1
PFOS	cg22159109	-0.433832	0.113454	-3.82386	-0.655068	-0.212597	0.00020694	0.14338	chr2	68624041	PLEK
PFOS	cg14410298	-0.627068	0.139588	-4.49228	-0.899264	-0.354871	1.59284e-05	0.0523019	chr2	69446408	ANTXR1
PFOS	cg00679595	-0.442495	0.123916	-3.57092	-0.684132	-0.200859	0.000507161	0.19109	chr2	71048193	CLEC4F
PFOS	cg02066144	-0.56586	0.153273	-3.69184	-0.864742	-0.266977	0.00033215	0.162054	chr2	73052126	EXOC6B
PFOS	cg03244210	-0.985648	0.216656	-4.54936	-1.40813	-0.563168	1.26381e-05	0.0480905	chr2	74035104	C2orf78
PFOS	cg09929408	-0.936286	0.22031	-4.24987	-1.36589	-0.506682	4.16621e-05	0.0832185	chr2	74035110	C2orf78
PFOS	cg01244346	-0.455056	0.122982	-3.70019	-0.694871	-0.215241	0.000322475	0.160899	chr2	74272962	TET3
PFOS	cg24487600	-0.472838	0.126885	-3.72652	-0.720263	-0.225413	0.000291862	0.158009	chr2	74274248	TET3
PFOS	cg23051299	-0.395182	0.104699	-3.77446	-0.599345	-0.191019	0.000247355	0.151766	chr2	75938289	C2orf3
PFOS	cg03271080	-0.481374	0.12939	-3.72033	-0.733684	-0.229063	0.0003002	0.159971	chr2	86255119	POLR1A
PFOS	cg08377526	-0.45605	0.123578	-3.69038	-0.697028	-0.215073	0.000333881	0.162486	chr2	92261659
PFOS	cg07294132	-0.408764	0.0884666	-4.62055	-0.581274	-0.236254	9.44581e-06	0.0422724	chr2	99914569	LYG1
PFOS	cg22039234	-0.603422	0.160399	-3.76201	-0.916199	-0.290644	0.000258664	0.153097	chr2	100170858	AFF3
PFOS	cg20931705	-0.663738	0.181704	-3.65286	-1.01806	-0.309416	0.000381122	0.170635	chr2	101042998
PFOS	cg09272225	-0.472815	0.130199	-3.63148	-0.726702	-0.218927	0.000410799	0.176329	chr2	101519794	NPAS2
PFOS	cg07348849	-0.605165	0.131311	-4.60865	-0.861221	-0.349109	9.91863e-06	0.0422724	chr2	102584496
PFOS	cg16928382	-0.479771	0.121421	-3.9513	-0.716541	-0.243	0.000129662	0.121809	chr2	102763453
PFOS	cg25537125	-0.453223	0.112533	-4.02747	-0.672661	-0.233784	9.75676e-05	0.11041	chr2	108993602	SULT1C4
PFOS	cg10488946	0.565867	0.157925	3.58314	0.257913	0.87382	0.000486147	0.188441	chr2	109107826	GCC2
PFOS	cg01783153	-0.488608	0.128703	-3.79639	-0.739579	-0.237637	0.000228562	0.14764	chr2	111644949	ACOXL
PFOS	cg20640204	-0.436624	0.120702	-3.61738	-0.671993	-0.201256	0.000431551	0.179832	chr2	113479138
PFOS	cg08861115	-0.549712	0.155215	-3.54162	-0.85238	-0.247043	0.000561107	0.198848	chr2	113735377	IL1F9
PFOS	cg03406718	-0.548057	0.136177	-4.02459	-0.813602	-0.282512	9.86276e-05	0.11041	chr2	113782087	IL1F8
PFOS	cg00576263	-0.747908	0.200296	-3.73401	-1.13849	-0.35733	0.000285919	0.157044	chr2	118990646
PFOS	cg26888222	-0.505756	0.133193	-3.79715	-0.765483	-0.246029	0.000227936	0.147486	chr2	119991327	STEAP3
PFOS	cg14105566	-0.452631	0.12713	-3.56039	-0.700535	-0.204728	0.000525973	0.194521	chr2	121107846	INHBB
PFOS	cg02176858	-0.40752	0.111068	-3.66911	-0.624102	-0.190938	0.000359932	0.168442	chr2	122286796	CLASP1
PFOS	cg14285788	-0.44382	0.12029	-3.68958	-0.678386	-0.209254	0.000334826	0.162486	chr2	128458556	SFT2D3
PFOS	cg07294263	-0.472589	0.127664	-3.70182	-0.721534	-0.223645	0.000320607	0.160646	chr2	128641893	AMMECR1L
PFOS	cg09672570	-0.534458	0.1212	-4.40971	-0.770799	-0.298118	2.21862e-05	0.0610571	chr2	131810074	FAM168B
PFOS	cg24105457	-0.555485	0.127308	-4.3633	-0.803736	-0.307234	2.66818e-05	0.0670098	chr2	134600357
PFOS	cg04522898	-0.381752	0.0999981	-3.81759	-0.576748	-0.186755	0.00021029	0.144676	chr2	136292219	R3HDM1
PFOS	cg24185941	-0.665811	0.131251	-5.07282	-0.92175	-0.409872	1.39269e-06	0.0237382	chr2	144441775	ARHGAP15
PFOS	cg00271964	-0.43071	0.113193	-3.80511	-0.651435	-0.209984	0.00022148	0.145557	chr2	144693693
PFOS	cg25686162	-0.458488	0.12586	-3.64285	-0.703915	-0.213062	0.00039475	0.172591	chr2	149216409	MBD5
PFOS	cg14603453	-0.463727	0.117599	-3.9433	-0.693045	-0.234409	0.000133564	0.122889	chr2	149631830	KIF5C
PFOS	cg24980657	-0.575111	0.156716	-3.66976	-0.880708	-0.269515	0.000359104	0.168364	chr2	150177277
PFOS	cg20900986	-0.475632	0.125468	-3.79086	-0.720295	-0.230969	0.000233175	0.148085	chr2	152361241	NEB
PFOS	cg14782405	-0.535907	0.127857	-4.19147	-0.785227	-0.286586	5.22473e-05	0.0887906	chr2	159685528
PFOS	cg18408411	-0.478703	0.129288	-3.70262	-0.730814	-0.226592	0.000319704	0.160646	chr2	159721914
PFOS	cg27501190	0.63202	0.139427	4.53298	0.360137	0.903902	1.35082e-05	0.0480905	chr2	160473496	LOC643072
PFOS	cg16919340	-0.534327	0.145837	-3.66387	-0.818708	-0.249945	0.000366635	0.168825	chr2	162361891	AHCTF1P1
PFOS	cg24094122	-0.473906	0.123266	-3.84459	-0.714275	-0.233538	0.000191925	0.141561	chr2	162915893	DPP4
PFOS	cg11338049	-0.592301	0.114877	-5.15597	-0.816311	-0.368291	9.68208e-07	0.0232541	chr2	169924915	DHRS9
PFOS	cg15101676	-0.502597	0.118933	-4.22588	-0.734517	-0.270677	4.57337e-05	0.0843439	chr2	180210085
PFOS	cg09616117	-0.500268	0.120411	-4.15465	-0.73507	-0.265466	6.0197e-05	0.091929	chr2	191014933	C2orf88
PFOS	cg15096140	0.400419	0.107679	3.71865	0.190446	0.610393	0.000302006	0.159971	chr2	192109731	MYO1B
PFOS	cg25912846	-0.437294	0.12342	-3.54314	-0.677963	-0.196625	0.000558192	0.19848	chr2	197987544	ANKRD44
PFOS	cg10909390	-0.383664	0.102705	-3.73558	-0.58394	-0.183389	0.00028432	0.156689	chr2	202124187	CASP8
PFOS	cg17299702	-0.53179	0.133785	-3.97495	-0.792671	-0.270909	0.000118748	0.1175	chr2	204230647	ABI2
PFOS	cg14905665	-0.600383	0.128608	-4.66832	-0.851169	-0.349597	7.75705e-06	0.0408477	chr2	206661494	NRP2
PFOS	cg14479812	-0.44816	0.115657	-3.87491	-0.673691	-0.222629	0.000171815	0.137639	chr2	214085808
PFOS	cg11054272	-0.47811	0.134019	-3.56747	-0.739448	-0.216772	0.000513255	0.191877	chr2	216220115
PFOS	cg05686990	-0.467063	0.127716	-3.65704	-0.716109	-0.218017	0.000375552	0.170635	chr2	216964242	TMEM169
PFOS	cg19907293	-0.439837	0.109514	-4.01627	-0.653389	-0.226285	0.000101758	0.110908	chr2	217448253
PFOS	cg01905685	0.703937	0.168934	4.16694	0.374516	1.03336	5.7422e-05	0.0911228	chr2	217642135
PFOS	cg06516637	-0.467864	0.121505	-3.85057	-0.704799	-0.230929	0.000187786	0.140436	chr2	217750880
PFOS	cg18204589	-0.434535	0.112482	-3.86315	-0.653874	-0.215195	0.000179361	0.138936	chr2	217939092
PFOS	cg00415398	-0.492359	0.113119	-4.35257	-0.712942	-0.271777	2.78403e-05	0.0671713	chr2	219454315	RQCD1
PFOS	cg09617556	-0.563468	0.129074	-4.36545	-0.815163	-0.311773	2.64557e-05	0.0670098	chr2	219924408	IHH
PFOS	cg05983549	-0.578963	0.132385	-4.37332	-0.837114	-0.320812	2.56422e-05	0.0660931	chr2	220238631	DNPEP
PFOS	cg21886543	-0.494131	0.118771	-4.16036	-0.725734	-0.262527	5.88932e-05	0.0913711	chr2	225230668
PFOS	cg24483442	-0.700704	0.157462	-4.45	-1.00775	-0.393653	1.88835e-05	0.0576755	chr2	225796027	DOCK10
PFOS	cg09245319	-0.488968	0.135607	-3.60578	-0.753401	-0.224535	0.000449368	0.181886	chr2	227049703
PFOS	cg03141594	-0.44723	0.123776	-3.61323	-0.688592	-0.205867	0.000437843	0.180743	chr2	232209824	ARMC9
PFOS	cg11784281	0.629043	0.15882	3.96073	0.319344	0.938743	0.0001252	0.120739	chr2	232457785	C2orf57
PFOS	cg22459988	-0.430426	0.107157	-4.01676	-0.639383	-0.221469	0.00010157	0.110908	chr2	232537984
PFOS	cg27165095	-0.570434	0.156512	-3.64466	-0.875633	-0.265235	0.000392255	0.172384	chr2	233959421	INPP5D
PFOS	cg08065889	-0.445229	0.123272	-3.61176	-0.685609	-0.204849	0.000440089	0.181246	chr2	234121206
PFOS	cg24786257	-0.61864	0.151109	-4.094	-0.913303	-0.323978	7.58828e-05	0.0990016	chr2	235819996
PFOS	cg01139016	-0.608457	0.164746	-3.6933	-0.929712	-0.287202	0.000330444	0.161694	chr2	236656087	AGAP1
PFOS	cg14458575	0.598295	0.155208	3.85479	0.295639	0.900952	0.000184922	0.139787	chr2	238380390
PFOS	cg09039163	-0.545227	0.122752	-4.4417	-0.784594	-0.305861	1.95223e-05	0.0581757	chr2	239009036	ESPNL
PFOS	cg04337651	-0.715615	0.191616	-3.73464	-1.08927	-0.341964	0.00028528	0.156856	chr2	239344738	ASB1
PFOS	cg02633038	-0.508632	0.141227	-3.60152	-0.784025	-0.233239	0.00045608	0.183199	chr2	240547107
PFOS	cg14239214	-0.483266	0.130049	-3.71602	-0.736861	-0.22967	0.000304838	0.160272	chr2	242110084	PPP1R7
PFOS	cg15101813	-0.838682	0.225034	-3.72692	-1.2775	-0.399866	0.000293243	0.158594	chr2	242165080
PFOS	cg00263240	0.944321	0.203127	4.64893	0.548224	1.34042	8.40392e-06	0.0408477	chr2	242711599
PFOS	cg03239523	-0.428291	0.118116	-3.62602	-0.658617	-0.197965	0.000418723	0.177819	chr3	4793370	EGOT
PFOS	cg09569914	-0.509463	0.132746	-3.83787	-0.768319	-0.250608	0.000196675	0.142368	chr3	4794543	EGOT
PFOS	cg15476980	-0.483273	0.130044	-3.71623	-0.73686	-0.229687	0.000304619	0.160272	chr3	4836672	ITPR1
PFOS	cg25429008	-0.551544	0.155825	-3.5395	-0.855404	-0.247685	0.000562314	0.199028	chr3	9177447	SRGAP3
PFOS	cg22660223	-0.451315	0.117192	-3.85108	-0.679839	-0.222791	0.000187439	0.140436	chr3	9923298	CIDEC
PFOS	cg25111368	-0.70637	0.183189	-3.85597	-1.06359	-0.349152	0.000184124	0.139783	chr3	10289638	TATDN2
PFOS	cg15668533	-0.513818	0.135131	-3.80238	-0.777323	-0.250313	0.000223675	0.145767	chr3	10858446	SLC6A11
PFOS	cg02647998	-0.517648	0.128768	-4.02002	-0.768745	-0.266552	0.000100336	0.110908	chr3	12201096	TIMP4
PFOS	cg25458684	-0.500409	0.14127	-3.5422	-0.775886	-0.224931	0.000559985	0.198584	chr3	12571537	TSEN2
PFOS	cg14138133	-0.516338	0.132251	-3.90423	-0.774228	-0.258448	0.000154289	0.132132	chr3	12956188	IQSEC1
PFOS	cg10550028	-0.616132	0.135728	-4.53945	-0.880803	-0.351462	1.31579e-05	0.0480905	chr3	13202634
PFOS	cg19250213	-0.537107	0.120111	-4.47174	-0.771324	-0.302889	1.73035e-05	0.0541005	chr3	13406582	NUP210
PFOS	cg15942569	-0.552313	0.132226	-4.17705	-0.810153	-0.294473	5.52316e-05	0.0908824	chr3	14192679	XPC
PFOS	cg14424536	-0.555032	0.109897	-5.05046	-0.769332	-0.340733	1.53477e-06	0.0238517	chr3	15091297	MRPS25
PFOS	cg01762898	-0.460243	0.119817	-3.84123	-0.693885	-0.226601	0.000194282	0.141775	chr3	15569500
PFOS	cg23707286	-0.446146	0.102296	-4.36132	-0.645623	-0.246668	2.68918e-05	0.0670251	chr3	29566526	RBMS3
PFOS	cg00113074	-0.510062	0.140722	-3.62461	-0.784469	-0.235654	0.000420792	0.177819	chr3	32345052	CMTM8
PFOS	cg11363877	-0.570046	0.153218	-3.72049	-0.868821	-0.271271	0.000300034	0.159971	chr3	37082315	MLH1
PFOS	cg19189075	-0.517385	0.13972	-3.70302	-0.789838	-0.244931	0.000319251	0.160646	chr3	40806781
PFOS	cg25176357	-0.591142	0.157919	-3.74333	-0.899084	-0.2832	0.000276559	0.155538	chr3	41210614
PFOS	cg12198408	-0.463918	0.128542	-3.60907	-0.714575	-0.21326	0.000444249	0.181684	chr3	42463908
PFOS	cg20415858	-0.703328	0.184607	-3.80987	-1.06331	-0.343344	0.000217701	0.145401	chr3	44465567
PFOS	cg09824563	-0.517563	0.130133	-3.97719	-0.771321	-0.263804	0.000117762	0.116963	chr3	45586779	LARS2
PFOS	cg26794015	-0.512549	0.127714	-4.01325	-0.761592	-0.263506	0.000102918	0.111091	chr3	48473668	CCDC51
PFOS	cg23693196	-0.392255	0.100991	-3.88406	-0.589188	-0.195323	0.000166151	0.135817	chr3	49142676	QARS
PFOS	cg08166588	-0.558994	0.149631	-3.73581	-0.850775	-0.267213	0.000284091	0.156689	chr3	49757438	AMIGO3
PFOS	cg06157116	-0.519096	0.118161	-4.39314	-0.749509	-0.288683	2.37002e-05	0.0629293	chr3	50267581
PFOS	cg25821785	-0.694473	0.150758	-4.60654	-0.988452	-0.400495	1.00051e-05	0.0422927	chr3	50403130	CACNA2D2
PFOS	cg22753768	-0.453166	0.116086	-3.90373	-0.679533	-0.2268	0.000154572	0.132132	chr3	52443424	BAP1
PFOS	cg12515675	-0.707603	0.172534	-4.10124	-1.04404	-0.371162	7.38231e-05	0.0977627	chr3	53252647
PFOS	cg14708851	-0.536088	0.133564	-4.01371	-0.796538	-0.275637	0.00010274	0.111091	chr3	57587345
PFOS	cg19251531	-0.4875	0.128659	-3.7891	-0.738385	-0.236616	0.000234657	0.148556	chr3	58237567	ABHD6
PFOS	cg24405511	-0.446422	0.121442	-3.67601	-0.683233	-0.20961	0.00035127	0.166685	chr3	58291726	RPP14
PFOS	cg16011470	0.460164	0.118941	3.86884	0.228229	0.692099	0.000175672	0.137639	chr3	59036060	C3orf67
PFOS	cg03851970	-0.549565	0.151881	-3.61839	-0.845733	-0.253396	0.000430038	0.179343	chr3	69932052	MITF
PFOS	cg23546115	0.574852	0.136786	4.20256	0.308119	0.841584	5.00554e-05	0.0877209	chr3	71445914	FOXP1
PFOS	cg02059297	-0.510932	0.144431	-3.53754	-0.792573	-0.229291	0.000569027	0.19925	chr3	101502248	FAM55C
PFOS	cg05401364	-0.62784	0.167931	-3.73869	-0.955304	-0.300375	0.000281184	0.156278	chr3	112967129	BOC
PFOS	cg20715150	-0.625448	0.150107	-4.16668	-0.918156	-0.332739	5.74814e-05	0.0911228	chr3	112985919	BOC
PFOS	cg24366127	0.624964	0.174679	3.57779	0.28434	0.965588	0.000495255	0.189274	chr3	112998777	BOC
PFOS	cg08359717	-0.418315	0.111885	-3.73878	-0.636492	-0.200139	0.000281088	0.156278	chr3	114649328	ZBTB20
PFOS	cg16548425	-0.631814	0.123707	-5.10732	-0.873043	-0.390584	1.17651e-06	0.0237382	chr3	115504181
PFOS	cg00702900	-0.510201	0.139137	-3.6669	-0.781518	-0.238885	0.000362737	0.168813	chr3	121253022	POLQ
PFOS	cg20935459	-0.502237	0.13391	-3.75054	-0.763362	-0.241111	0.000269514	0.154713	chr3	121771844
PFOS	cg11844157	-0.489268	0.136518	-3.58392	-0.755477	-0.223059	0.000484834	0.188249	chr3	122873845	PDIA5
PFOS	cg20950137	-0.457078	0.1156	-3.95395	-0.682499	-0.231657	0.000128394	0.121799	chr3	125879330	ALDH1L1
PFOS	cg10756618	0.713022	0.200076	3.56375	0.322873	1.10317	0.000519899	0.193185	chr3	126627942	CHCHD6
PFOS	cg21798731	-0.554581	0.150932	-3.67438	-0.848898	-0.260264	0.000353299	0.166685	chr3	127299831	TPRA1
PFOS	cg03529796	-0.453885	0.124906	-3.63381	-0.697453	-0.210318	0.000407462	0.175325	chr3	127476444	MGLL
PFOS	cg00200020	-0.626505	0.163409	-3.83397	-0.945152	-0.307857	0.000199482	0.142928	chr3	127937549	EEFSEC
PFOS	cg15780570	-0.591695	0.129299	-4.57618	-0.843828	-0.339562	1.1329e-05	0.0450084	chr3	129715382
PFOS	cg00278810	-0.559209	0.128934	-4.33716	-0.810631	-0.307787	2.95871e-05	0.0690612	chr3	135994892	PCCB
PFOS	cg09579536	-0.554946	0.146153	-3.79702	-0.839944	-0.269948	0.000228044	0.147486	chr3	138064802
PFOS	cg05897008	-0.471605	0.129658	-3.63731	-0.724437	-0.218772	0.000402494	0.174465	chr3	138647715
PFOS	cg23361957	-0.346594	0.0895845	-3.86891	-0.521284	-0.171905	0.000175625	0.137639	chr3	139066304	MRPS22
PFOS	cg20824294	0.731135	0.202191	3.61607	0.336863	1.12541	0.000433529	0.180088	chr3	142316082	PLS1
PFOS	cg11166600	0.521544	0.146279	3.5654	0.236299	0.806789	0.000516945	0.192629	chr3	143695141	C3orf58
PFOS	cg18592272	-0.526429	0.11976	-4.39569	-0.759961	-0.292896	2.34609e-05	0.0626085	chr3	149945180
PFOS	cg05115276	-0.843158	0.158452	-5.3212	-1.15214	-0.534175	4.65367e-07	0.0136608	chr3	150986725	MED12L
PFOS	cg22391218	-0.533099	0.12801	-4.16453	-0.782718	-0.283481	5.79581e-05	0.0911441	chr3	152132785	MBNL1
PFOS	cg21117503	0.546863	0.118291	4.62305	0.316196	0.77753	9.34927e-06	0.0422724	chr3	152214803
PFOS	cg04929605	-0.507495	0.142785	-3.55427	-0.785925	-0.229065	0.000537186	0.19516	chr3	157048249	VEPH1
PFOS	cg05237266	-0.530794	0.129896	-4.08631	-0.784091	-0.277497	7.81314e-05	0.0998856	chr3	159733828	IL12A-AS1
PFOS	cg00407812	-0.549587	0.146235	-3.75824	-0.834745	-0.264428	0.000262186	0.154272	chr3	159755214
PFOS	cg05533835	0.455806	0.128792	3.53909	0.204662	0.70695	0.000566019	0.199028	chr3	171544366
PFOS	cg25736600	-0.467872	0.126435	-3.7005	-0.714419	-0.221324	0.000322114	0.160899	chr3	178233049
PFOS	cg03805566	-0.499338	0.117467	-4.25088	-0.728399	-0.270278	4.14973e-05	0.0832185	chr3	183245952	KLHL6
PFOS	cg13423763	-0.524755	0.126476	-4.14905	-0.771384	-0.278127	6.15043e-05	0.092852	chr3	183560319	PARL
PFOS	cg15721757	0.537596	0.142611	3.76968	0.259505	0.815687	0.000251642	0.152249	chr3	184186357
PFOS	cg21440164	-0.546195	0.128439	-4.25257	-0.79665	-0.295739	4.12252e-05	0.0832185	chr3	184789939
PFOS	cg05286280	-0.479957	0.110117	-4.3586	-0.694685	-0.265228	2.71837e-05	0.0671195	chr3	184872119	C3orf70
PFOS	cg20152415	-0.425898	0.116643	-3.65131	-0.653352	-0.198445	0.0003832	0.170635	chr3	185393697	IGF2BP2
PFOS	cg19149264	-0.786289	0.168134	-4.67657	-1.11415	-0.458428	7.49665e-06	0.0408477	chr3	187571176
PFOS	cg19528963	-0.599754	0.106767	-5.61743	-0.807948	-0.391559	1.21161e-07	0.00904374	chr3	187941999	LPP
PFOS	cg22177068	-0.579909	0.144836	-4.0039	-0.86234	-0.297479	0.000106585	0.112813	chr3	193269560	ATP13A4-AS1
PFOS	cg18645638	-0.568805	0.157712	-3.60661	-0.876343	-0.261267	0.000448065	0.181886	chr3	193595225
PFOS	cg04332433	-0.505117	0.122347	-4.12855	-0.743694	-0.26654	6.65239e-05	0.0963192	chr3	195536520	MUC4
PFOS	cg04125205	-0.352464	0.0934628	-3.77117	-0.534717	-0.170212	0.000250295	0.152249	chr4	649540	PDE6B
PFOS	cg12756238	-0.70142	0.184975	-3.79196	-1.06212	-0.340718	0.000232245	0.147673	chr4	1026270
PFOS	cg25060525	-0.66086	0.145824	-4.53191	-0.945217	-0.376504	1.34039e-05	0.0480905	chr4	3235295	HTT
PFOS	cg00060484	-0.48709	0.127809	-3.81108	-0.736317	-0.237862	0.00021675	0.145401	chr4	3287598
PFOS	cg04773131	-0.525921	0.140248	-3.74994	-0.799405	-0.252438	0.000270093	0.154713	chr4	6125526	JAKMIP1
PFOS	cg01106273	0.676195	0.138724	4.87441	0.405684	0.946706	3.26899e-06	0.0339986	chr4	7636841	SORCS2
PFOS	cg02768863	-0.551454	0.149154	-3.69721	-0.842305	-0.260604	0.000325891	0.161481	chr4	9507285
PFOS	cg26100083	-0.464726	0.127261	-3.65177	-0.712884	-0.216568	0.000382585	0.170635	chr4	16789759	LDB2
PFOS	cg07162914	-0.462507	0.118179	-3.9136	-0.692957	-0.232057	0.000149053	0.130179	chr4	23288013	MIR548AJ2
PFOS	cg22714078	-0.645684	0.170225	-3.79311	-0.977623	-0.313744	0.000231288	0.147654	chr4	24540791	DHX15
PFOS	cg15266088	-0.59727	0.157959	-3.78118	-0.90529	-0.289251	0.000241446	0.150801	chr4	24982104	CCDC149
PFOS	cg21637865	-0.573965	0.160806	-3.5693	-0.887537	-0.260394	0.000510011	0.191531	chr4	26041119
PFOS	cg25471639	0.650474	0.179501	3.6238	0.300448	1.0005	0.000421982	0.177819	chr4	26063077
PFOS	cg25352940	-0.544667	0.14733	-3.69693	-0.83196	-0.257374	0.000326224	0.161481	chr4	29053365
PFOS	cg03394488	-0.79374	0.2173	-3.65274	-1.21748	-0.370005	0.000381282	0.170635	chr4	38164388
PFOS	cg26777800	-0.596574	0.140407	-4.24889	-0.870367	-0.32278	4.18206e-05	0.0832185	chr4	39530705	UGDH
PFOS	cg07884364	-0.482472	0.114097	-4.2286	-0.704961	-0.259982	4.52531e-05	0.0843439	chr4	40587729	RBM47
PFOS	cg20857081	0.494118	0.132268	3.73572	0.236194	0.752041	0.000284176	0.156689	chr4	42819370
PFOS	cg02872663	-0.433395	0.121942	-3.5541	-0.671182	-0.195608	0.000537496	0.19516	chr4	54101979	SCFD2
PFOS	cg20007997	-0.595054	0.147291	-4.03999	-0.882271	-0.307837	9.30787e-05	0.10833	chr4	55198664
PFOS	cg24770446	-0.650103	0.180441	-3.60286	-1.00196	-0.298244	0.000453951	0.183101	chr4	57534385	HOPX
PFOS	cg18168746	-0.526304	0.146166	-3.60074	-0.811327	-0.241281	0.000457318	0.183199	chr4	58586198
PFOS	cg21783270	-0.493592	0.135804	-3.6346	-0.75841	-0.228775	0.000406336	0.175244	chr4	76628238
PFOS	cg24038905	-0.906973	0.236807	-3.83002	-1.36875	-0.4452	0.000202368	0.142928	chr4	76813684	PPEF2
PFOS	cg25715035	-0.522202	0.14329	-3.64438	-0.801617	-0.242787	0.000392639	0.172384	chr4	81951073	BMP3
PFOS	cg19465960	-0.535668	0.135865	-3.94263	-0.800606	-0.27073	0.000132896	0.122889	chr4	84309793
PFOS	cg24861509	0.410509	0.116085	3.53627	0.184143	0.636875	0.00057152	0.199547	chr4	88896155	SPP1
PFOS	cg18493971	-0.503331	0.136208	-3.6953	-0.768937	-0.237725	0.000328109	0.161593	chr4	89376116
PFOS	cg22444231	-0.609318	0.121125	-5.0305	-0.845511	-0.373125	1.67352e-06	0.024047	chr4	89517289	HERC3
PFOS	cg01300887	-0.528266	0.133834	-3.94718	-0.789241	-0.26729	0.000131658	0.122477	chr4	99477634	TSPAN5
PFOS	cg16535339	-0.462551	0.129207	-3.57991	-0.714505	-0.210597	0.00049162	0.188808	chr4	102080344	PPP3CA
PFOS	cg01983105	-0.45634	0.127393	-3.58213	-0.704757	-0.207923	0.000487853	0.188571	chr4	103421224	NFKB1
PFOS	cg07719773	-0.405537	0.114044	-3.55595	-0.627923	-0.18315	0.00053408	0.194874	chr4	103484884	NFKB1
PFOS	cg17691988	-0.538306	0.135956	-3.95942	-0.80342	-0.273192	0.000125813	0.120739	chr4	108586594	PAPSS1
PFOS	cg21238186	-0.438954	0.124067	-3.53804	-0.680885	-0.197023	0.000568065	0.199193	chr4	108924407	HADH
PFOS	cg25391198	-0.53512	0.150837	-3.54767	-0.829252	-0.240988	0.000549547	0.197131	chr4	111333897
PFOS	cg27183456	-0.598272	0.142484	-4.19888	-0.876115	-0.320429	5.07723e-05	0.0882484	chr4	113333163	ALPK1
PFOS	cg06887949	-0.431011	0.104653	-4.11848	-0.635085	-0.226938	6.91302e-05	0.0963506	chr4	113561684	LARP7
PFOS	cg16096646	-0.777498	0.180136	-4.31617	-1.12876	-0.426233	3.21386e-05	0.072784	chr4	119771931	SYNPO2
PFOS	cg01496203	-0.539658	0.147535	-3.65783	-0.827351	-0.251965	0.000374508	0.170591	chr4	121843035	PRDM5
PFOS	cg15750994	0.449401	0.126147	3.56251	0.203414	0.695389	0.000522132	0.193829	chr4	122381086
PFOS	cg18257996	-0.667355	0.138849	-4.80635	-0.93811	-0.3966	4.35967e-06	0.0364403	chr4	124571385
PFOS	cg00311787	0.7821	0.13793	5.67029	0.513138	1.05106	9.49024e-08	0.00904374	chr4	141155103
PFOS	cg05347925	-0.48326	0.111126	-4.34877	-0.699956	-0.266565	2.82613e-05	0.0678772	chr4	141172895
PFOS	cg11974796	-0.446908	0.120875	-3.69729	-0.682614	-0.211203	0.000325804	0.161481	chr4	148896994	ARHGAP10
PFOS	cg08392212	-0.79812	0.164971	-4.83794	-1.11981	-0.476427	3.81536e-06	0.0357297	chr4	151048754	DCLK2
PFOS	cg05789663	-0.532291	0.144875	-3.67415	-0.814797	-0.249785	0.000353591	0.166685	chr4	164038600
PFOS	cg01622668	-0.505923	0.128259	-3.94454	-0.756028	-0.255818	0.000132951	0.122889	chr4	164083699	NAF1
PFOS	cg27345785	-0.444348	0.113452	-3.91662	-0.66558	-0.223117	0.000147401	0.129966	chr4	170080837	SH3RF1
PFOS	cg14879690	-0.530377	0.138954	-3.81692	-0.801337	-0.259417	0.000212209	0.144676	chr4	170912660	MFAP3L
PFOS	cg18628646	-0.483178	0.134432	-3.59422	-0.74532	-0.221035	0.000467812	0.185437	chr4	184908739	STOX2
PFOS	cg15185864	-0.479422	0.12684	-3.77973	-0.72676	-0.232084	0.000242708	0.150854	chr4	186349449	C4orf47
PFOS	cg27565972	-0.43231	0.121707	-3.55205	-0.66964	-0.194981	0.000541314	0.195205	chr4	186396433
PFOS	cg09163270	-0.670209	0.167994	-3.98948	-0.997798	-0.34262	0.000112489	0.114917	chr4	188858971
PFOS	cg08885102	-0.650153	0.119675	-5.43266	-0.88352	-0.416787	2.81818e-07	0.0114546	chr5	455157	EXOC3
PFOS	cg07367113	-0.479131	0.132756	-3.6091	-0.738006	-0.220256	0.000444201	0.181684	chr5	891207	BRD9
PFOS	cg15601915	-0.456716	0.117162	-3.89814	-0.685182	-0.228249	0.000157779	0.132964	chr5	1065775	SLC12A7
PFOS	cg03669000	-0.73803	0.146246	-5.04649	-1.02321	-0.45285	1.53436e-06	0.0238517	chr5	1556703
PFOS	cg14640367	-0.584174	0.12994	-4.49572	-0.837557	-0.330791	1.57085e-05	0.0523019	chr5	1660156
PFOS	cg01980225	-0.559904	0.148517	-3.76997	-0.849513	-0.270296	0.000251382	0.152249	chr5	2042024
PFOS	cg12941445	-0.564513	0.143185	-3.94254	-0.843725	-0.285302	0.00013394	0.122889	chr5	2113670
PFOS	cg10357662	-0.58531	0.132855	-4.40564	-0.844376	-0.326244	2.2549e-05	0.0613385	chr5	7373325
PFOS	cg01879083	-0.716022	0.133844	-5.34966	-0.977019	-0.455026	4.09654e-07	0.0134383	chr5	10306031	CMBL
PFOS	cg02567246	-0.617707	0.14664	-4.2124	-0.903655	-0.331758	4.81864e-05	0.0860174	chr5	10640621	ANKRD33B
PFOS	cg23325245	-0.537292	0.135294	-3.97128	-0.801117	-0.273468	0.000120383	0.117951	chr5	10651897	ANKRD33B
PFOS	cg08730315	-0.735187	0.144795	-5.07744	-1.01754	-0.452837	1.36495e-06	0.0237382	chr5	10860079
PFOS	cg05260048	-0.487346	0.127207	-3.83112	-0.7354	-0.239292	0.000201555	0.142928	chr5	13860213	DNAH5
PFOS	cg00658290	-0.458054	0.121533	-3.76896	-0.695045	-0.221064	0.000252293	0.152249	chr5	16689922	MYO10
PFOS	cg10335273	-0.434013	0.117698	-3.68751	-0.663525	-0.204502	0.000337288	0.162486	chr5	31618172
PFOS	cg13627691	-0.44184	0.118986	-3.71338	-0.673862	-0.209817	0.000307715	0.160524	chr5	32574980
PFOS	cg18752880	-0.51688	0.124781	-4.1423	-0.760203	-0.273557	6.31161e-05	0.0939433	chr5	34043509	C1QTNF3
PFOS	cg12613889	-0.525871	0.143942	-3.65334	-0.806558	-0.245183	0.000380476	0.170635	chr5	37668755	WDR70
PFOS	cg13700051	-0.456721	0.120756	-3.7822	-0.692195	-0.221248	0.000240563	0.150606	chr5	40756512	TTC33
PFOS	cg21046358	-0.607755	0.142263	-4.27206	-0.885167	-0.330342	3.82073e-05	0.0794817	chr5	41708556
PFOS	cg19031359	-0.41546	0.113775	-3.65158	-0.637322	-0.193598	0.000382835	0.170635	chr5	43552780	PAIP1
PFOS	cg27155256	-0.439164	0.117961	-3.72295	-0.669188	-0.20914	0.000297413	0.159968	chr5	49951934
PFOS	cg12594731	-0.537768	0.141947	-3.78851	-0.814564	-0.260971	0.000235154	0.148556	chr5	52173561	ITGA1
PFOS	cg09996104	-0.48007	0.125258	-3.83264	-0.724324	-0.235816	0.000200447	0.142928	chr5	54350162
PFOS	cg14305218	-0.535994	0.133762	-4.00706	-0.796831	-0.275157	0.000105331	0.112755	chr5	54602783	SKIV2L2
PFOS	cg05507305	-0.495299	0.117762	-4.20594	-0.724935	-0.265664	4.94051e-05	0.087308	chr5	56208718	C5orf35
PFOS	cg26977979	-0.655298	0.175563	-3.73256	-0.997645	-0.312951	0.000287401	0.157111	chr5	56798693
PFOS	cg26568330	-0.394991	0.103772	-3.80634	-0.597346	-0.192636	0.000220497	0.145401	chr5	60040736
PFOS	cg19855302	-0.936165	0.245798	-3.80867	-1.41547	-0.456858	0.000218643	0.145401	chr5	61576048
PFOS	cg02269952	-0.455012	0.122781	-3.70587	-0.694436	-0.215589	0.000316033	0.160646	chr5	67811957
PFOS	cg23249562	0.57265	0.123155	4.64982	0.332497	0.812802	8.37304e-06	0.0408477	chr5	68826794	OCLN
PFOS	cg08041400	-0.445553	0.118629	-3.75584	-0.67688	-0.214225	0.000264451	0.154588	chr5	70799761	BDP1
PFOS	cg20535450	-0.925055	0.19616	-4.71583	-1.30757	-0.542544	6.36901e-06	0.0408477	chr5	75903464	IQGAP2
PFOS	cg10909625	-0.566691	0.139623	-4.05872	-0.838956	-0.294426	8.60188e-05	0.102599	chr5	76370281
PFOS	cg11658190	-0.427961	0.118181	-3.62125	-0.658413	-0.197509	0.000425763	0.178405	chr5	80640798	ACOT12
PFOS	cg04261529	-0.427116	0.111931	-3.81587	-0.645382	-0.20885	0.000213021	0.144676	chr5	82726149
PFOS	cg05202460	-0.577172	0.144187	-4.00295	-0.858336	-0.296008	0.000106966	0.112813	chr5	83260152	EDIL3
PFOS	cg11772689	-0.457934	0.11958	-3.82952	-0.691115	-0.224753	0.000202736	0.142928	chr5	95930836	LOC101929710
PFOS	cg16401672	-0.563391	0.155764	-3.61694	-0.867132	-0.259651	0.000432207	0.179897	chr5	96079350	CAST
PFOS	cg26660714	-0.554935	0.144576	-3.83837	-0.836858	-0.273012	0.000196319	0.142368	chr5	98115403	RGMB
PFOS	cg13360848	-0.899121	0.162844	-5.52138	-1.21667	-0.581576	1.88273e-07	0.00904374	chr5	106822319	EFNA5
PFOS	cg14068702	-0.495702	0.129396	-3.83088	-0.748025	-0.243379	0.000201731	0.142928	chr5	106946646	EFNA5
PFOS	cg06975672	-1.07964	0.237431	-4.5472	-1.54263	-0.616655	1.27497e-05	0.0480905	chr5	115701134
PFOS	cg24744483	-0.558314	0.151157	-3.6936	-0.85307	-0.263557	0.000330093	0.161694	chr5	118533480	DMXL1
PFOS	cg12387481	-0.377068	0.100624	-3.74729	-0.573285	-0.180851	0.000272667	0.154919	chr5	118746171
PFOS	cg16686590	-0.582259	0.146117	-3.98488	-0.867187	-0.29733	0.000114437	0.115396	chr5	122130095	SNX2
PFOS	cg18093572	-0.499532	0.140424	-3.55731	-0.773359	-0.225705	0.000531589	0.19475	chr5	122598329
PFOS	cg18281708	-0.756778	0.154144	-4.90956	-1.05736	-0.456198	2.81452e-06	0.033048	chr5	123286596
PFOS	cg24749385	-0.452268	0.119931	-3.77106	-0.686135	-0.218402	0.000250396	0.152249	chr5	131829935
PFOS	cg07338204	-0.367978	0.0960733	-3.83018	-0.555321	-0.180635	0.000202249	0.142928	chr5	134258645	PCBD2
PFOS	cg12869100	-0.412666	0.105038	-3.92873	-0.61749	-0.207842	0.000140962	0.126799	chr5	134698722	H2AFY
PFOS	cg11861487	-0.494137	0.114621	-4.31104	-0.717649	-0.270626	3.24606e-05	0.0729456	chr5	138274667
PFOS	cg20780945	0.583722	0.158279	3.68792	0.275077	0.892366	0.000336792	0.162486	chr5	138935126
PFOS	cg07494130	-0.523694	0.131022	-3.997	-0.779186	-0.268202	0.00010937	0.11351	chr5	139132458
PFOS	cg15168577	0.408726	0.107504	3.80197	0.199094	0.618359	0.000224007	0.145767	chr5	139138880
PFOS	cg26334299	-0.415044	0.117084	-3.54484	-0.643358	-0.18673	0.00055493	0.197779	chr5	139571801	C5orf32
PFOS	cg07746971	-0.440229	0.12022	-3.66187	-0.674658	-0.205801	0.000369226	0.168825	chr5	139942569	APBB3
PFOS	cg26962778	-0.509591	0.14134	-3.60543	-0.785204	-0.233979	0.000449906	0.181886	chr5	140740437	PCDHGA4
PFOS	cg22463553	-0.69152	0.191777	-3.60586	-1.06548	-0.317555	0.000449243	0.181886	chr5	140788504	PCDHGA4
PFOS	cg07730329	-0.671977	0.15948	-4.21354	-0.982964	-0.36099	4.79734e-05	0.0860174	chr5	140810137	PCDHGA4
PFOS	cg18508906	-0.770348	0.160647	-4.7953	-1.08361	-0.457087	4.56723e-06	0.0364403	chr5	140870615	PCDHGA8
PFOS	cg12813091	-0.495593	0.123547	-4.01137	-0.736509	-0.254676	0.000103642	0.111308	chr5	141247083	PCDH1
PFOS	cg12374003	-0.528172	0.14186	-3.72319	-0.804799	-0.251545	0.000297165	0.159968	chr5	141380315	GNPDA1
PFOS	cg14937732	-0.55589	0.131327	-4.23287	-0.811977	-0.299802	4.45095e-05	0.0843439	chr5	145144749	PRELID2
PFOS	cg22590674	-0.559556	0.138686	-4.03469	-0.829994	-0.289118	9.49548e-05	0.109788	chr5	145356185	SH3RF2
PFOS	cg17570264	-0.412594	0.115945	-3.55853	-0.638687	-0.186501	0.000529346	0.19475	chr5	146891173
PFOS	cg02025988	-0.547422	0.126224	-4.3369	-0.79356	-0.301285	2.96183e-05	0.0690612	chr5	150227510	IRGM
PFOS	cg06442673	0.70779	0.178488	3.96548	0.359739	1.05584	0.00012301	0.1197	chr5	154194758	LARP1
PFOS	cg06710569	-0.552192	0.146591	-3.76688	-0.838045	-0.266339	0.000254181	0.152621	chr5	156558391
PFOS	cg01645815	-0.46306	0.126428	-3.66264	-0.709595	-0.216526	0.000368231	0.168825	chr5	156563414
PFOS	cg12948604	0.555485	0.156152	3.55733	0.250988	0.859983	0.000531553	0.19475	chr5	157912244
PFOS	cg07202460	-0.653608	0.153033	-4.27102	-0.952023	-0.355193	3.83624e-05	0.0794912	chr5	158994873
PFOS	cg22405527	-0.477527	0.118496	-4.02991	-0.708595	-0.24646	9.66789e-05	0.11041	chr5	169195272	DOCK2
PFOS	cg25810695	-0.456824	0.114205	-4.00005	-0.679523	-0.234126	0.000108129	0.112914	chr5	169700585	LCP2
PFOS	cg08383364	-0.517508	0.14131	-3.66221	-0.793063	-0.241953	0.000368789	0.168825	chr5	170275315
PFOS	cg08488318	-0.407469	0.114038	-3.5731	-0.629843	-0.185095	0.000503365	0.190431	chr5	172337935	ERGIC1
PFOS	cg23134259	-0.52538	0.144567	-3.63417	-0.807284	-0.243475	0.000406944	0.175244	chr5	173039661	BOD1
PFOS	cg18953191	0.531279	0.149834	3.54578	0.239102	0.823455	0.00055313	0.197478	chr5	173125342
PFOS	cg01883643	-0.47611	0.127575	-3.73201	-0.724881	-0.22734	0.000287965	0.157111	chr5	173399983
PFOS	cg10952141	-0.456398	0.117975	-3.86859	-0.686449	-0.226346	0.000175829	0.137639	chr5	175128261
PFOS	cg23048453	-0.502272	0.131128	-3.83039	-0.757971	-0.246572	0.000202091	0.142928	chr5	175613405	LOC643201
PFOS	cg18953490	-0.384192	0.101939	-3.76883	-0.582974	-0.18541	0.000252408	0.152249	chr5	175879348	FAF2
PFOS	cg23395749	-0.545273	0.134227	-4.06231	-0.807017	-0.28353	8.55633e-05	0.102545	chr5	176984246
PFOS	cg07758756	-0.535702	0.138353	-3.87198	-0.805491	-0.265913	0.000173665	0.137639	chr5	176989180
PFOS	cg20188743	-0.443169	0.123987	-3.57432	-0.684943	-0.201395	0.000498575	0.18939	chr5	177652139	PHYKPL
PFOS	cg04591034	-0.344775	0.0919752	-3.74857	-0.524127	-0.165424	0.000271422	0.154828	chr5	178017937	COL23A1
PFOS	cg26442078	-0.641737	0.171469	-3.74259	-0.976101	-0.307373	0.00027729	0.155538	chr5	180103241
PFOS	cg09088739	-0.534181	0.141668	-3.77065	-0.810434	-0.257928	0.000250764	0.152249	chr5	180249016
PFOS	cg26422851	-0.648732	0.178208	-3.64031	-0.996237	-0.301227	0.000398276	0.173236	chr6	424272
PFOS	cg04346189	0.783122	0.204611	3.82736	0.38413	1.18211	0.000204325	0.142962	chr6	787155
PFOS	cg10670119	0.48053	0.130265	3.68888	0.226514	0.734546	0.000335656	0.162486	chr6	1553971
PFOS	cg01588725	-0.509714	0.13795	-3.69491	-0.778717	-0.240711	0.000328565	0.161593	chr6	1708629	GMDS
PFOS	cg05678462	-0.450157	0.119963	-3.75247	-0.684084	-0.21623	0.000267656	0.154713	chr6	2634100	C6orf195
PFOS	cg26119488	-0.634482	0.15736	-4.03203	-0.941334	-0.327629	9.59092e-05	0.110408	chr6	3195503	LOC100507194
PFOS	cg03967448	-0.755793	0.164576	-4.59237	-1.07672	-0.43487	1.06032e-05	0.0431823	chr6	3527443
PFOS	cg00564204	-0.476982	0.100404	-4.75063	-0.672769	-0.281194	5.5081e-06	0.038295	chr6	3893218
PFOS	cg00175395	-0.654374	0.18229	-3.58974	-1.00984	-0.298908	0.000475146	0.186666	chr6	4610744	KU-MEL-3
PFOS	cg11813811	-0.553005	0.11734	-4.71285	-0.781818	-0.324192	6.44842e-06	0.0408477	chr6	4861317	CDYL
PFOS	cg20421446	-0.531598	0.141514	-3.7565	-0.807551	-0.255645	0.000263824	0.154588	chr6	5994588
PFOS	cg02120866	-0.403444	0.108196	-3.72882	-0.614427	-0.192461	0.000291264	0.157847	chr6	6804127
PFOS	cg25370658	-0.556812	0.143378	-3.88351	-0.8364	-0.277224	0.000166483	0.135817	chr6	7673306
PFOS	cg22846395	-0.454681	0.122938	-3.69846	-0.694409	-0.214952	0.000324453	0.161125	chr6	8060139	MUTED
PFOS	cg16613240	0.685678	0.166586	4.11606	0.360836	1.01052	6.9771e-05	0.0963506	chr6	10099623
PFOS	cg16288865	-0.447966	0.124452	-3.59952	-0.690646	-0.205285	0.000459267	0.183199	chr6	11556550	TMEM170B
PFOS	cg06193328	-0.69631	0.161813	-4.30318	-1.01185	-0.380775	3.38221e-05	0.0750893	chr6	11711971
PFOS	cg06277588	-0.434942	0.116035	-3.74836	-0.66121	-0.208673	0.000271628	0.154828	chr6	13489246	GFOD1
PFOS	cg09271509	0.660723	0.138018	4.78723	0.391589	0.929858	4.72467e-06	0.0364403	chr6	14117402	CD83
PFOS	cg21570911	0.702335	0.186429	3.76729	0.338797	1.06587	0.000252191	0.152249	chr6	14721737
PFOS	cg10404595	-0.44855	0.126604	-3.54294	-0.695428	-0.201673	0.000558564	0.19848	chr6	15325015	JARID2
PFOS	cg15253231	-0.431199	0.114809	-3.75581	-0.655076	-0.207322	0.000264479	0.154588	chr6	15362521	JARID2
PFOS	cg11651503	-0.497918	0.130928	-3.80299	-0.753228	-0.242609	0.00022318	0.145767	chr6	16149377
PFOS	cg24228109	-0.441745	0.119273	-3.70365	-0.674327	-0.209163	0.000318536	0.160646	chr6	17234051
PFOS	cg09411285	-0.680437	0.158328	-4.29764	-0.989177	-0.371698	3.45651e-05	0.0759993	chr6	18139391	TPMT
PFOS	cg22119095	-0.524523	0.136061	-3.85505	-0.789843	-0.259203	0.000184747	0.139787	chr6	19750692
PFOS	cg16565240	-0.628455	0.140311	-4.47903	-0.902061	-0.354849	1.6803e-05	0.0529165	chr6	20717535	CDKAL1
PFOS	cg13357198	-0.530112	0.137974	-3.8421	-0.799162	-0.261062	0.000193669	0.141775	chr6	21198967	CDKAL1
PFOS	cg27551556	-0.435923	0.112652	-3.86965	-0.655594	-0.216252	0.000175153	0.137639	chr6	21208434	CDKAL1
PFOS	cg04510085	-0.655441	0.179881	-3.64375	-1.00621	-0.304673	0.00039351	0.172553	chr6	24404074	MRS2
PFOS	cg20627367	0.564666	0.15873	3.55739	0.255142	0.87419	0.000531438	0.19475	chr6	24929560	FAM65B
PFOS	cg08915732	-0.465423	0.128748	-3.615	-0.716481	-0.214365	0.000435147	0.180618	chr6	27421628	ZNF184
PFOS	cg05687264	-0.502466	0.138636	-3.62437	-0.772806	-0.232127	0.000421145	0.177819	chr6	28295053	ZSCAN31
PFOS	cg17554685	-0.556407	0.146201	-3.80576	-0.8415	-0.271315	0.000220956	0.145401	chr6	30026312	NCRNA00171
PFOS	cg12480375	-0.487282	0.119461	-4.07899	-0.720231	-0.254332	8.03283e-05	0.0998856	chr6	30135523	TRIM15
PFOS	cg08186900	-0.583492	0.16162	-3.61027	-0.898651	-0.268333	0.000442383	0.181483	chr6	30182518	TRIM26
PFOS	cg08677140	-0.386646	0.0989867	-3.90604	-0.57967	-0.193622	0.00015326	0.132106	chr6	30582241	PPP1R10
PFOS	cg03955698	-0.57094	0.155095	-3.68123	-0.873375	-0.268505	0.000344855	0.164903	chr6	30587655	MRPS18B
PFOS	cg11530564	-0.608198	0.14443	-4.21103	-0.889836	-0.32656	4.84427e-05	0.0861838	chr6	30856121	DDR1
PFOS	cg17323974	-0.447183	0.125932	-3.55098	-0.69275	-0.201615	0.000543307	0.195557	chr6	31079110	C6orf15
PFOS	cg08567000	-0.605255	0.156783	-3.86046	-0.910981	-0.299528	0.000181131	0.139312	chr6	31084107	CDSN
PFOS	cg05080926	-0.442589	0.108862	-4.06559	-0.654871	-0.230308	8.45088e-05	0.102473	chr6	31129626	TCF19
PFOS	cg10236790	-0.523067	0.144814	-3.612	-0.805453	-0.240681	0.000439722	0.181236	chr6	31167789	HCG27
PFOS	cg03689048	-0.320421	0.086197	-3.71731	-0.488505	-0.152337	0.000303448	0.159971	chr6	31619544	BAT3
PFOS	cg09383424	-0.440464	0.116714	-3.77387	-0.668057	-0.212871	0.000247882	0.151771	chr6	31627249	C6orf47
PFOS	cg21036162	-0.532892	0.144059	-3.69912	-0.813807	-0.251976	0.0003237	0.161112	chr6	31649728
PFOS	cg18221304	-0.655238	0.155433	-4.21558	-0.958332	-0.352144	4.75972e-05	0.0858355	chr6	31741184	C6orf27
PFOS	cg17013729	-0.581132	0.155262	-3.74291	-0.883893	-0.278371	0.00027697	0.155538	chr6	31853518	EHMT2
PFOS	cg07249939	-0.664097	0.149488	-4.44247	-0.955599	-0.372595	1.9462e-05	0.0581757	chr6	31867995	ZBTB12
PFOS	cg23186098	-0.574593	0.161095	-3.5668	-0.888727	-0.260458	0.000514437	0.192004	chr6	32056119	TNXB
PFOS	cg09845996	-0.587349	0.157234	-3.73552	-0.893955	-0.280744	0.000284382	0.156689	chr6	32094905	ATF6B
PFOS	cg10677959	-0.749659	0.178862	-4.19127	-1.09844	-0.400878	5.22873e-05	0.0887906	chr6	32151346	AGER
PFOS	cg01584389	0.463797	0.129074	3.59328	0.212104	0.715491	0.000469333	0.185483	chr6	32366417	BTNL2
PFOS	cg13972202	-0.760724	0.212322	-3.58287	-1.17475	-0.346695	0.0004866	0.188441	chr6	32489801	HLA-DRB5
PFOS	cg13778567	-0.930192	0.193336	-4.81126	-1.3072	-0.553186	4.27032e-06	0.0364403	chr6	32609783	HLA-DQA1
PFOS	cg21240472	-0.417963	0.094935	-4.40263	-0.603087	-0.23284	2.28218e-05	0.0614925	chr6	32947864	BRD2
PFOS	cg20886791	-0.43588	0.122782	-3.55004	-0.675305	-0.196456	0.000545083	0.196063	chr6	33096055	HLA-DPB2
PFOS	cg22249184	0.490365	0.127074	3.85888	0.24257	0.738161	0.00018218	0.139403	chr6	33226964	VPS52
PFOS	cg26554849	-0.493806	0.121297	-4.07105	-0.730335	-0.257277	8.27822e-05	0.101769	chr6	33235742	VPS52
PFOS	cg00052772	-0.448492	0.126119	-3.5561	-0.694425	-0.20256	0.000533818	0.194874	chr6	33245804	B3GALT4
PFOS	cg21334198	-0.456078	0.124218	-3.6716	-0.698302	-0.213853	0.000356786	0.167492	chr6	33249075	WDR46
PFOS	cg20053734	-0.601021	0.151089	-3.97794	-0.895644	-0.306398	0.000117436	0.116858	chr6	33460267
PFOS	cg03948768	-0.549582	0.148575	-3.69902	-0.839303	-0.25986	0.000323816	0.161112	chr6	35118204
PFOS	cg17140273	-0.564159	0.134255	-4.20214	-0.825957	-0.302362	5.01367e-05	0.0877209	chr6	35203484	SCUBE3
PFOS	cg03551378	-0.580844	0.14904	-3.89723	-0.871472	-0.290215	0.000158312	0.133151	chr6	36309528
PFOS	cg01407010	-0.555222	0.148614	-3.73599	-0.84502	-0.265423	0.000283908	0.156689	chr6	36893833	C6orf89
PFOS	cg02187357	-0.590592	0.121491	-4.8612	-0.827499	-0.353684	3.45744e-06	0.0344285	chr6	37224216	TBC1D22B
PFOS	cg10067385	-0.513079	0.133771	-3.8355	-0.773932	-0.252225	0.000198378	0.142928	chr6	38132233
PFOS	cg04776727	-0.454251	0.124365	-3.65257	-0.696762	-0.21174	0.000381499	0.170635	chr6	41288472
PFOS	cg24825842	-0.589235	0.143976	-4.09259	-0.869988	-0.308482	7.62898e-05	0.0990435	chr6	42051973
PFOS	cg08773836	-0.544703	0.151635	-3.5922	-0.840391	-0.249015	0.000471102	0.185765	chr6	44050736
PFOS	cg02920224	-0.494153	0.12705	-3.88945	-0.7419	-0.246407	0.000162895	0.135103	chr6	44190275	SLC29A1
PFOS	cg12083688	-0.462426	0.127551	-3.62542	-0.71115	-0.213701	0.000419598	0.177819	chr6	47206064	TNFRSF21
PFOS	cg21005459	-0.445293	0.108623	-4.09944	-0.657107	-0.233478	7.433e-05	0.0981878	chr6	47449361	CD2AP
PFOS	cg24515352	-0.566111	0.158526	-3.5711	-0.875236	-0.256986	0.000506845	0.19109	chr6	52257884	PAQR8
PFOS	cg24697215	-0.45584	0.119777	-3.80575	-0.689405	-0.222276	0.000220967	0.145401	chr6	53185643	ELOVL5
PFOS	cg17384064	-0.466963	0.127345	-3.66691	-0.715286	-0.21864	0.000362736	0.168813	chr6	53760757	LRRC1
PFOS	cg01995884	-0.855193	0.146869	-5.82283	-1.14159	-0.568798	4.65752e-08	0.00615246	chr6	53863129	MLIP-IT1
PFOS	cg12238519	-0.574663	0.138131	-4.16027	-0.844019	-0.305307	5.89136e-05	0.0913711	chr6	54390642
PFOS	cg04092581	-0.55757	0.135263	-4.12213	-0.821332	-0.293808	6.81758e-05	0.0963192	chr6	70573798
PFOS	cg23775843	0.737648	0.206002	3.58078	0.335944	1.13935	0.000490144	0.188799	chr6	75284781	LOC101928516
PFOS	cg25457744	-0.529697	0.1364	-3.8834	-0.795678	-0.263716	0.000166553	0.135817	chr6	76574963	MYO6
PFOS	cg17945755	-0.486258	0.125556	-3.87285	-0.731091	-0.241425	0.000173114	0.137639	chr6	78362377
PFOS	cg20252885	-0.537329	0.117647	-4.5673	-0.766741	-0.307918	1.17471e-05	0.0463213	chr6	88619878	LOC101928911
PFOS	cg24073089	-0.485259	0.135513	-3.58092	-0.749509	-0.22101	0.000489913	0.188799	chr6	88879038
PFOS	cg08718660	-0.555308	0.134789	-4.11983	-0.818146	-0.292469	6.87763e-05	0.0963506	chr6	89758121
PFOS	cg12845458	-0.678238	0.159742	-4.24584	-0.989735	-0.366741	4.23204e-05	0.0832185	chr6	89991650	GABRR2
PFOS	cg23330204	-0.569924	0.130596	-4.36403	-0.824587	-0.315262	2.66053e-05	0.0670098	chr6	91321677
PFOS	cg09258067	-0.572217	0.129282	-4.42612	-0.824317	-0.320117	2.07789e-05	0.0603261	chr6	100529812
PFOS	cg26796341	-0.51888	0.13877	-3.73913	-0.789481	-0.248278	0.000280735	0.156278	chr6	100905691	SIM1
PFOS	cg24706480	-0.490566	0.126651	-3.87339	-0.737535	-0.243598	0.000172775	0.137639	chr6	106494295
PFOS	cg17356964	-0.610176	0.149555	-4.07993	-0.901809	-0.318543	8.0043e-05	0.0998856	chr6	106582638
PFOS	cg13501027	-0.480583	0.124065	-3.87364	-0.72251	-0.238657	0.000172612	0.137639	chr6	109204305	ARMC2
PFOS	cg19725111	-0.650421	0.15762	-4.12651	-0.95778	-0.343062	6.70437e-05	0.0963192	chr6	109279535	ARMC2
PFOS	cg05315195	0.464984	0.125917	3.69278	0.219446	0.710522	0.000331046	0.161694	chr6	109294784	ARMC2
PFOS	cg07859951	-0.567639	0.144362	-3.93206	-0.849144	-0.286133	0.000139238	0.125763	chr6	110871748
PFOS	cg15952465	-0.453551	0.119513	-3.79501	-0.6866	-0.220501	0.00022971	0.147654	chr6	112670885	RFPL4B
PFOS	cg01883195	-0.580128	0.163058	-3.5578	-0.898091	-0.262164	0.000530694	0.19475	chr6	117802401	DCBLD1
PFOS	cg16120501	-0.61717	0.13758	-4.48591	-0.88545	-0.348889	1.63432e-05	0.0523368	chr6	129513939	LAMA2
PFOS	cg23648344	0.607019	0.141268	4.29692	0.331545	0.882492	3.46635e-05	0.0759993	chr6	130685485	SAMD3
PFOS	cg02170400	-0.444727	0.123631	-3.59721	-0.685807	-0.203646	0.000462962	0.18379	chr6	134381442
PFOS	cg13358642	-0.425979	0.118548	-3.5933	-0.657148	-0.19481	0.000469308	0.185483	chr6	135548995
PFOS	cg23693695	-0.445537	0.125297	-3.55585	-0.689866	-0.201208	0.000534275	0.194874	chr6	135787208	AHI1
PFOS	cg18287222	-0.607677	0.154918	-3.92257	-0.909767	-0.305587	0.000144201	0.128273	chr6	137059970	MAP3K5
PFOS	cg25934495	-0.505224	0.127803	-3.95316	-0.754439	-0.256009	0.000128771	0.121809	chr6	138200136	TNFAIP3
PFOS	cg21484173	-0.499661	0.133411	-3.74528	-0.759812	-0.239509	0.000274639	0.155389	chr6	146218862	SHPRH
PFOS	cg26588612	-0.417597	0.117472	-3.55485	-0.646669	-0.188526	0.000536112	0.195094	chr6	148562337
PFOS	cg20677267	-0.489334	0.11966	-4.08936	-0.722672	-0.255996	7.72319e-05	0.0996678	chr6	148834863	SASH1
PFOS	cg24635084	-0.572976	0.143476	-3.99353	-0.852755	-0.293197	0.0001108	0.11457	chr6	149818181
PFOS	cg14949630	-0.57216	0.146353	-3.90946	-0.857547	-0.286773	0.000150248	0.131006	chr6	151258879	MTHFD1L
PFOS	cg09973606	-0.487303	0.135963	-3.5841	-0.75243	-0.222176	0.000484538	0.188249	chr6	152599126	SYNE1
PFOS	cg21203647	0.476649	0.130043	3.66531	0.223065	0.730233	0.000364776	0.168825	chr6	156749225
PFOS	cg15208856	-0.496464	0.135888	-3.65349	-0.761445	-0.231483	0.000380272	0.170635	chr6	158352311	SNX9
PFOS	cg15142819	-0.471015	0.124554	-3.78161	-0.713896	-0.228135	0.000241071	0.150744	chr6	158424174	SYNJ2
PFOS	cg17915486	-0.481431	0.136001	-3.53992	-0.746633	-0.21623	0.000564399	0.199028	chr6	158437755	SYNJ2
PFOS	cg25866126	-0.722669	0.17885	-4.04065	-1.07143	-0.373912	9.28497e-05	0.108302	chr6	160940606
PFOS	cg02415651	-0.620902	0.123338	-5.03416	-0.861411	-0.380394	1.6472e-06	0.024047	chr6	164255065
PFOS	cg06388838	-0.639613	0.155797	-4.10542	-0.943418	-0.335809	7.26564e-05	0.0974386	chr6	164335643
PFOS	cg01101997	-0.523673	0.129011	-4.05913	-0.775244	-0.272101	8.65968e-05	0.102824	chr6	165831898	PDE10A
PFOS	cg07646791	-0.47466	0.12404	-3.82666	-0.716539	-0.232782	0.000204846	0.142962	chr6	166667648
PFOS	cg03895689	-0.515597	0.140538	-3.66874	-0.789646	-0.241548	0.0003604	0.168442	chr6	166694948
PFOS	cg07322064	-0.477819	0.128105	-3.7299	-0.727624	-0.228014	0.000290142	0.157621	chr6	166720433	PRR18
PFOS	cg06716752	-0.414596	0.109599	-3.78286	-0.628313	-0.200879	0.000238446	0.149812	chr6	167560801
PFOS	cg06354527	-0.627108	0.150899	-4.15582	-0.921361	-0.332855	5.9929e-05	0.091929	chr6	168122755
PFOS	cg07500713	-0.741063	0.173678	-4.26688	-1.07974	-0.402391	3.89879e-05	0.0802061	chr6	168896207	SMOC2
PFOS	cg16832302	-0.942423	0.205262	-4.59132	-1.34268	-0.542162	1.0649e-05	0.0431823	chr6	169689336
PFOS	cg16736439	-0.614487	0.128813	-4.7704	-0.865672	-0.363303	5.07063e-06	0.0373752	chr6	170047852	WDR27
PFOS	cg10545691	-0.504878	0.127822	-3.94986	-0.754131	-0.255626	0.000130354	0.121908	chr6	170071774	WDR27
PFOS	cg12647664	0.689197	0.169068	4.07644	0.359514	1.01888	8.11094e-05	0.100225	chr6	170210428
PFOS	cg04454527	-0.527555	0.147461	-3.57758	-0.815104	-0.240005	0.000495607	0.189274	chr6	170701536	FAM120B
PFOS	cg00005644	-0.462355	0.128922	-3.58633	-0.713753	-0.210958	0.000478231	0.187179	chr7	933881	GET4
PFOS	cg10712491	-0.697835	0.157144	-4.44074	-1.00427	-0.391404	1.95978e-05	0.0581757	chr7	1610757	PSMG3
PFOS	cg19251962	-0.492295	0.135903	-3.62239	-0.757306	-0.227283	0.000421718	0.177819	chr7	1615406	KIAA1908
PFOS	cg03243669	-0.551125	0.117203	-4.7023	-0.779671	-0.322578	6.7377e-06	0.0408477	chr7	1931776	MAD1L1
PFOS	cg10911103	-0.47692	0.127853	-3.73023	-0.726233	-0.227608	0.000289798	0.157621	chr7	2082116	MAD1L1
PFOS	cg06838767	-0.575722	0.157877	-3.64664	-0.883582	-0.267861	0.000389528	0.171662	chr7	2238759	MAD1L1
PFOS	cg07649742	-0.453877	0.110807	-4.09611	-0.669951	-0.237804	7.52765e-05	0.0984594	chr7	2302077	SNX8
PFOS	cg21229153	-0.587681	0.164206	-3.57892	-0.907884	-0.267479	0.000493312	0.188885	chr7	2518188
PFOS	cg02651871	-0.635109	0.163488	-3.88475	-0.953911	-0.316308	0.000165732	0.135817	chr7	4838935	RADIL
PFOS	cg25259798	-0.37419	0.105725	-3.53926	-0.580354	-0.168025	0.000565684	0.199028	chr7	5228876	WIPI2
PFOS	cg12551957	-0.566203	0.155453	-3.64227	-0.869337	-0.263069	0.000395556	0.172591	chr7	5535006	FBXL18
PFOS	cg17777759	-0.558307	0.152846	-3.65273	-0.856357	-0.260256	0.000381285	0.170635	chr7	6425167	RAC1
PFOS	cg19038138	0.540473	0.139797	3.86612	0.267868	0.813078	0.000177429	0.138309	chr7	11886457
PFOS	cg10068437	-0.555882	0.126121	-4.40754	-0.801817	-0.309946	2.23793e-05	0.0612692	chr7	18126994
PFOS	cg04049937	-0.431982	0.114423	-3.77532	-0.655107	-0.208858	0.000246594	0.151766	chr7	18887369	HDAC9
PFOS	cg05347471	-0.65207	0.172643	-3.77699	-0.988723	-0.315417	0.000245111	0.151766	chr7	20753684	ABCB5
PFOS	cg00031708	0.610177	0.169512	3.59962	0.279629	0.940724	0.000459108	0.183199	chr7	23051361	FAM126A
PFOS	cg14132034	0.504686	0.142053	3.5528	0.227683	0.78169	0.000539911	0.195205	chr7	25353918
PFOS	cg20161965	-0.492082	0.126205	-3.89906	-0.738182	-0.245982	0.000157246	0.132964	chr7	27171401	HOXA4
PFOS	cg22681186	-0.566105	0.13575	-4.1702	-0.830817	-0.301392	5.61958e-05	0.0911228	chr7	28713246	CREB5
PFOS	cg07343510	-0.545822	0.147155	-3.70916	-0.832775	-0.25887	0.000312368	0.160646	chr7	29247854	LOC102724484
PFOS	cg08551725	-0.452887	0.120641	-3.754	-0.688137	-0.217637	0.000266195	0.154713	chr7	30029776	SCRN1
PFOS	cg09333221	-0.492478	0.126154	-3.90378	-0.738478	-0.246478	0.00015454	0.132132	chr7	30804200
PFOS	cg13409902	-0.608267	0.134018	-4.53871	-0.869601	-0.346932	1.31977e-05	0.0480905	chr7	36055523
PFOS	cg16142112	-0.523313	0.134657	-3.88625	-0.785895	-0.260731	0.000164819	0.135652	chr7	37290519	ELMO1
PFOS	cg16187829	-0.443271	0.11468	-3.86527	-0.666897	-0.219644	0.000177976	0.138499	chr7	37959482	EPDR1
PFOS	cg22103982	-0.55254	0.143196	-3.85863	-0.831771	-0.273308	0.000182346	0.139403	chr7	38167079
PFOS	cg06002665	-0.769856	0.161417	-4.76935	-1.08462	-0.455092	5.09287e-06	0.0373752	chr7	43352591	HECW1
PFOS	cg00419512	-0.658534	0.174701	-3.76949	-0.999201	-0.317866	0.000251816	0.152249	chr7	45953027	IGFBP3
PFOS	cg21479422	0.486919	0.130908	3.71954	0.231648	0.74219	0.000301048	0.159971	chr7	46584088
PFOS	cg26332088	0.614551	0.1728	3.55643	0.277591	0.951511	0.000530424	0.19475	chr7	47325549	TNS3
PFOS	cg15240876	-0.6159	0.133583	-4.61062	-0.876387	-0.355413	9.83904e-06	0.0422724	chr7	49268605
PFOS	cg10423915	-0.424158	0.109677	-3.86735	-0.638028	-0.210289	0.000176631	0.138062	chr7	55495635	LANCL2
PFOS	cg15447662	-0.458553	0.128126	-3.57893	-0.708399	-0.208708	0.000493302	0.188885	chr7	55979688	ZNF713
PFOS	cg17328716	-0.49892	0.140451	-3.55226	-0.7728	-0.22504	0.000540916	0.195205	chr7	56516243	LOC650226
PFOS	cg17001868	-0.548161	0.153425	-3.57282	-0.847341	-0.248982	0.000503839	0.190431	chr7	63247871
PFOS	cg18294715	-0.577206	0.14631	-3.9451	-0.86251	-0.291902	0.000132676	0.122889	chr7	71211027
PFOS	cg24774953	-0.478248	0.131145	-3.6467	-0.733982	-0.222514	0.000389454	0.171662	chr7	72740083	TRIM50
PFOS	cg06480942	0.703531	0.189088	3.72064	0.334808	1.07225	0.000299869	0.159971	chr7	73116029	STX1A
PFOS	cg17240725	0.825109	0.204535	4.03407	0.426266	1.22395	9.51759e-05	0.109803	chr7	73149356	WBSCR26
PFOS	cg11185844	-0.487282	0.124864	-3.90249	-0.730768	-0.243797	0.000155277	0.132132	chr7	73465249	ELN
PFOS	cg11784979	-0.633865	0.161568	-3.92322	-0.948922	-0.318808	0.00014386	0.128185	chr7	73506258	LIMK1
PFOS	cg04889019	-0.563328	0.153296	-3.67477	-0.862255	-0.264401	0.000352811	0.166685	chr7	73731621	CLIP2
PFOS	cg02638078	-0.541508	0.136019	-3.98113	-0.806745	-0.276272	0.000116045	0.116351	chr7	75164203	HIP1
PFOS	cg06864005	-0.495486	0.127777	-3.87774	-0.744652	-0.246321	0.000170044	0.137385	chr7	77169623	PTPN12
PFOS	cg25832180	0.461973	0.121266	3.80957	0.225504	0.698442	0.000217933	0.145401	chr7	77909195	MAGI2
PFOS	cg05706027	-0.52439	0.136295	-3.84746	-0.790166	-0.258615	0.000189929	0.141103	chr7	85010774
PFOS	cg00373554	-0.492952	0.117304	-4.20234	-0.721696	-0.264209	5.00975e-05	0.0877209	chr7	87288366	RUNDC3B
PFOS	cg18582362	0.674101	0.151963	4.43595	0.377773	0.970429	1.99776e-05	0.0589719	chr7	89975159	GTPBP10
PFOS	cg26337986	-0.426632	0.111975	-3.81007	-0.644983	-0.208281	0.000217544	0.145401	chr7	91705062	AKAP9
PFOS	cg08283194	-0.366389	0.096701	-3.78889	-0.554956	-0.177822	0.000234834	0.148556	chr7	95914099	SLC25A13
PFOS	cg24362026	0.61376	0.173266	3.54231	0.275892	0.951629	0.000559781	0.198584	chr7	96368629
PFOS	cg22505086	-0.51701	0.120836	-4.2786	-0.752641	-0.281379	3.72425e-05	0.0785095	chr7	96639411	DLX6AS
PFOS	cg22044758	-0.55348	0.154359	-3.58567	-0.85448	-0.25248	0.00048191	0.187784	chr7	96641300	DLX6-AS1
PFOS	cg15470571	-0.45162	0.126296	-3.57589	-0.697897	-0.205343	0.00049852	0.18939	chr7	99031402	PTCD1
PFOS	cg18882091	-0.434178	0.119811	-3.62386	-0.66781	-0.200547	0.000421893	0.177819	chr7	99058544	ATP5J2
PFOS	cg07375256	-0.635997	0.15179	-4.18997	-0.931988	-0.340006	5.25499e-05	0.0887906	chr7	99222196	ZNF498
PFOS	cg12694063	-0.858899	0.217003	-3.958	-1.28205	-0.435743	0.000126476	0.120846	chr7	99229440	ZSCAN25
PFOS	cg01747978	-0.607178	0.133146	-4.56026	-0.866813	-0.347544	1.20896e-05	0.0471789	chr7	99530571
PFOS	cg04525252	-0.733865	0.157037	-4.67318	-1.04009	-0.427642	7.60241e-06	0.0408477	chr7	99718075	TAF6
PFOS	cg10945573	-0.576453	0.134352	-4.29062	-0.83844	-0.314467	3.55298e-05	0.0765201	chr7	99809205	STAG3
PFOS	cg12283819	-0.585047	0.152287	-3.84173	-0.882008	-0.288087	0.000193931	0.141775	chr7	100054442	C7orf61
PFOS	cg25750122	-0.384159	0.098818	-3.88754	-0.576854	-0.191464	0.000164043	0.135241	chr7	102986942	PSMC2
PFOS	cg22534925	-0.617108	0.13241	-4.66057	-0.875308	-0.358908	8.0095e-06	0.0408477	chr7	105030798	SRPK2
PFOS	cg03479278	-0.453335	0.113669	-3.9882	-0.674989	-0.23168	0.000113025	0.114917	chr7	107219178	BCAP29
PFOS	cg09713834	-0.662097	0.168018	-3.94063	-0.989733	-0.334462	0.000134892	0.122889	chr7	116501558	CAPZA2
PFOS	cg09911342	-0.499005	0.139279	-3.58277	-0.7706	-0.227411	0.000486768	0.188441	chr7	117067919	ASZ1
PFOS	cg13699478	-0.547236	0.130899	-4.18059	-0.802489	-0.291982	5.44841e-05	0.0908824	chr7	121650873	PTPRZ1
PFOS	cg04359022	-0.49324	0.134462	-3.66826	-0.75544	-0.23104	0.000361008	0.168509	chr7	127566935	SND1
PFOS	cg16101213	-0.784919	0.159537	-4.91999	-1.09602	-0.473822	2.69199e-06	0.0323276	chr7	127861992
PFOS	cg11370011	-0.575646	0.158371	-3.6348	-0.884469	-0.266823	0.000406041	0.175244	chr7	130561511	MIR29A
PFOS	cg09932730	-0.587001	0.15256	-3.84768	-0.884493	-0.28951	0.000189775	0.141103	chr7	135198360
PFOS	cg20625464	-0.454621	0.120176	-3.78294	-0.688965	-0.220277	0.000239917	0.150451	chr7	138079537
PFOS	cg01995852	0.604365	0.165595	3.64967	0.281456	0.927275	0.000385418	0.171135	chr7	138350700	SVOPL
PFOS	cg17057785	-0.518917	0.140673	-3.68881	-0.79323	-0.244604	0.000335731	0.162486	chr7	138811523
PFOS	cg12420892	-0.554797	0.137943	-4.02193	-0.823785	-0.285808	9.9619e-05	0.110908	chr7	139251194	HIPK2
PFOS	cg17560586	-0.70968	0.146305	-4.85069	-0.994975	-0.424386	3.56012e-06	0.0344285	chr7	139257818	HIPK2
PFOS	cg06005993	0.659544	0.14293	4.61447	0.380832	0.938257	9.68465e-06	0.0422724	chr7	142746839
PFOS	cg25043279	-0.53906	0.137597	-3.91769	-0.807374	-0.270747	0.000146824	0.12995	chr7	148287142	C7orf33
PFOS	cg09798398	-0.463699	0.118857	-3.90132	-0.69547	-0.231928	0.000155946	0.132264	chr7	148759019
PFOS	cg19260752	0.514016	0.138676	3.70658	0.243597	0.784435	0.000315238	0.160646	chr7	148869183	ZNF398
PFOS	cg13131455	0.585855	0.16264	3.60216	0.268707	0.903003	0.000455069	0.183199	chr7	149467944	ZNF467
PFOS	cg17296660	-0.925762	0.182452	-5.07401	-1.28154	-0.569982	1.38546e-06	0.0237382	chr7	153111194
PFOS	cg10677372	-0.545664	0.125844	-4.33602	-0.791061	-0.300268	2.97208e-05	0.0690612	chr7	154003270	DPP6
PFOS	cg13609821	-0.662214	0.136947	-4.83554	-0.929262	-0.395167	3.85434e-06	0.0357297	chr7	154705189
PFOS	cg11700897	-0.53172	0.147323	-3.6092	-0.819001	-0.244439	0.000444043	0.181684	chr7	155009703
PFOS	cg04454237	-0.394985	0.108277	-3.64792	-0.606124	-0.183845	0.00038779	0.17161	chr7	155636106
PFOS	cg03495497	-0.580461	0.1523	-3.8113	-0.877446	-0.283476	0.000216577	0.145401	chr7	156238599
PFOS	cg16711733	-0.515556	0.135168	-3.81417	-0.779134	-0.251977	0.000214334	0.145381	chr7	157396576	PTPRN2
PFOS	cg13214121	-0.480579	0.126113	-3.81071	-0.726498	-0.234659	0.000215604	0.145401	chr7	157549678	PTPRN2
PFOS	cg21279840	-0.424446	0.114273	-3.71431	-0.647279	-0.201613	0.000306703	0.1605	chr7	157656367	PTPRN2
PFOS	cg24500428	-0.463266	0.124946	-3.70774	-0.706909	-0.219622	0.000313946	0.160646	chr7	157695747	PTPRN2
PFOS	cg00841760	-0.56847	0.158952	-3.57636	-0.878428	-0.258513	0.000497716	0.18939	chr7	158362966	PTPRN2
PFOS	cg07237651	-0.610115	0.157891	-3.86415	-0.918003	-0.302227	0.00017747	0.138309	chr8	593004
PFOS	cg04670874	-0.622295	0.144903	-4.29456	-0.904856	-0.339734	3.49858e-05	0.0763888	chr8	636371	ERICH1
PFOS	cg12033779	-0.458826	0.11843	-3.87425	-0.689764	-0.227888	0.00017223	0.137639	chr8	810796
PFOS	cg02272286	-0.523152	0.129249	-4.04763	-0.775188	-0.271116	9.04393e-05	0.106194	chr8	1003634	ERICH1-AS1
PFOS	cg05129295	-0.394711	0.106586	-3.70323	-0.602553	-0.186869	0.000319008	0.160646	chr8	1316294
PFOS	cg07205753	-0.570607	0.148863	-3.83309	-0.86089	-0.280323	0.000198767	0.142928	chr8	1581122	DLGAP2
PFOS	cg09931038	-0.641519	0.139539	-4.59743	-0.913619	-0.369419	1.03858e-05	0.043089	chr8	1971479
PFOS	cg15686167	-0.673238	0.178284	-3.77621	-1.02089	-0.325584	0.000245799	0.151766	chr8	6466774	MCPH1
PFOS	cg09444358	-0.770314	0.159949	-4.81601	-1.08221	-0.458414	4.18573e-06	0.0364403	chr8	6932793
PFOS	cg02520399	-0.680759	0.167592	-4.06201	-1.00756	-0.353955	8.56614e-05	0.102545	chr8	8168661
PFOS	cg14839649	-0.859765	0.184698	-4.65499	-1.21993	-0.499605	8.19636e-06	0.0408477	chr8	8775310
PFOS	cg17329886	-1.07862	0.200716	-5.3739	-1.47002	-0.687229	3.67394e-07	0.0134383	chr8	10513629	RP1L1
PFOS	cg00364747	-0.566632	0.149875	-3.7807	-0.858887	-0.274376	0.000241861	0.150821	chr8	10915402	XKR6
PFOS	cg25513732	-0.456732	0.119357	-3.82659	-0.689478	-0.223985	0.000204898	0.142962	chr8	13514761
PFOS	cg19282584	-0.464275	0.123249	-3.76695	-0.704611	-0.223938	0.000254116	0.152621	chr8	19977531
PFOS	cg27096185	-0.448925	0.114528	-3.91978	-0.672255	-0.225595	0.000145698	0.12917	chr8	20147617	LZTS1-AS1
PFOS	cg19496639	-0.55643	0.133262	-4.17546	-0.816292	-0.296569	5.50673e-05	0.0908824	chr8	22492772	BIN3
PFOS	cg24666273	-0.563881	0.142422	-3.95922	-0.841604	-0.286157	0.000125906	0.120739	chr8	22502413	BIN3
PFOS	cg20898725	-0.640243	0.159295	-4.01923	-0.950868	-0.329618	0.000100635	0.110908	chr8	23075822	TNFRSF10A
PFOS	cg26617611	-0.493909	0.112133	-4.40467	-0.712568	-0.27525	2.26367e-05	0.0613385	chr8	23429264	SLC25A37
PFOS	cg18734877	0.625669	0.171084	3.65708	0.292055	0.959284	0.0003755	0.170635	chr8	27297419	PTK2B
PFOS	cg06816054	-0.750446	0.160074	-4.68812	-1.06259	-0.438301	7.14621e-06	0.0408477	chr8	27695695	PBK
PFOS	cg21535554	-0.405792	0.114061	-3.55767	-0.628211	-0.183373	0.000530925	0.19475	chr8	27986818	ELP3
PFOS	cg21950699	0.43616	0.118099	3.69317	0.205867	0.666453	0.000330593	0.161694	chr8	28240345	ZNF395
PFOS	cg27221554	-0.456197	0.120222	-3.79461	-0.690631	-0.221764	0.000230037	0.147654	chr8	29924188	TMEM66
PFOS	cg16008467	-0.454171	0.118621	-3.82876	-0.685482	-0.222861	0.00020329	0.142928	chr8	37243416	MIR1268A
PFOS	cg02614965	-0.452052	0.108796	-4.15504	-0.664204	-0.2399	6.0108e-05	0.091929	chr8	37390420
PFOS	cg23122655	0.597188	0.152058	3.92738	0.300675	0.8937	0.000141667	0.126867	chr8	37457392
PFOS	cg04557975	-0.562381	0.151968	-3.70065	-0.85872	-0.266043	0.000320024	0.160646	chr8	37580486	LOC101929622
PFOS	cg16112795	0.786506	0.208979	3.76357	0.378998	1.19401	0.000257219	0.153054	chr8	40382156
PFOS	cg01302584	-0.601244	0.115308	-5.21424	-0.826095	-0.376393	7.48883e-07	0.0190227	chr8	41688254	ANK1
PFOS	cg18511133	-0.472934	0.124651	-3.79407	-0.716003	-0.229865	0.000228986	0.147654	chr8	42443260
PFOS	cg16145857	-0.351002	0.0980281	-3.58062	-0.542157	-0.159847	0.000490411	0.188799	chr8	49820761
PFOS	cg12639923	-0.507824	0.122091	-4.15938	-0.745901	-0.269746	5.91148e-05	0.0913711	chr8	52530086	PXDNL
PFOS	cg04325301	-0.513865	0.143688	-3.57627	-0.794056	-0.233674	0.000497868	0.18939	chr8	52530125	PXDNL
PFOS	cg10652722	0.739032	0.158309	4.66829	0.43033	1.04773	7.75784e-06	0.0408477	chr8	53001716
PFOS	cg02763957	-1.32158	0.238805	-5.53413	-1.78725	-0.85591	1.7761e-07	0.00904374	chr8	57975570
PFOS	cg18712971	-0.519186	0.141794	-3.66156	-0.795684	-0.242688	0.000369636	0.168825	chr8	58360163
PFOS	cg20862599	-0.385694	0.0999803	-3.8577	-0.580655	-0.190732	0.000182969	0.139403	chr8	65498440
PFOS	cg01510388	-0.514519	0.14418	-3.5686	-0.79567	-0.233369	0.00051125	0.191724	chr8	65711658	CYP7B1
PFOS	cg09622557	-0.651048	0.152213	-4.27723	-0.947863	-0.354233	3.74429e-05	0.0785095	chr8	67417790	C8orf46
PFOS	cg11397668	-0.525898	0.132337	-3.97392	-0.783956	-0.26784	0.000119206	0.117514	chr8	71100641	NCOA2
PFOS	cg16133641	-0.478203	0.125312	-3.81609	-0.722562	-0.233844	0.000212849	0.144676	chr8	71487859	TRAM1
PFOS	cg00062703	-0.511632	0.13219	-3.87043	-0.769403	-0.253861	0.000174655	0.137639	chr8	82024646	PAG1
PFOS	cg13393036	-0.551388	0.137836	-4.00032	-0.820168	-0.282608	0.00010802	0.112914	chr8	95962371	TP53INP1
PFOS	cg18601483	-0.550755	0.12831	-4.29239	-0.800958	-0.300551	3.52849e-05	0.0764104	chr8	96310106	C8orf37-AS1
PFOS	cg13350370	0.506809	0.137024	3.69869	0.239612	0.774005	0.000324186	0.161125	chr8	97873804	CPQ
PFOS	cg19995049	-0.654838	0.14257	-4.5931	-0.93285	-0.376827	1.04381e-05	0.043089	chr8	99059026	RPL30
PFOS	cg14659008	-0.508311	0.142079	-3.57765	-0.785366	-0.231256	0.000492853	0.188885	chr8	102090315
PFOS	cg01616245	-0.541087	0.151678	-3.56735	-0.836859	-0.245316	0.000513475	0.191877	chr8	102140892
PFOS	cg09255135	0.555952	0.148946	3.73259	0.265509	0.846396	0.00028737	0.157111	chr8	103915132	AZIN1-AS1
PFOS	cg23227487	0.534277	0.142841	3.74037	0.255738	0.812816	0.000279497	0.156278	chr8	104611492	RIMS2
PFOS	cg02925848	0.519262	0.140485	3.69621	0.245316	0.793208	0.00032705	0.161504	chr8	119030705	EXT1
PFOS	cg18468919	0.653936	0.184745	3.53968	0.293684	1.01419	0.000564868	0.199028	chr8	120084349	COLEC10
PFOS	cg02821895	-0.495897	0.114558	-4.32879	-0.719284	-0.272509	3.0581e-05	0.0699508	chr8	123631887
PFOS	cg09520037	-0.484546	0.133701	-3.6241	-0.745264	-0.223829	0.000421544	0.177819	chr8	123859156	ZHX2
PFOS	cg01035644	-0.424508	0.117729	-3.6058	-0.65408	-0.194936	0.000449338	0.181886	chr8	124359589	ATAD2
PFOS	cg17717553	-0.663456	0.162678	-4.07833	-0.980679	-0.346233	8.05302e-05	0.0998856	chr8	129067152	PVT1
PFOS	cg05114412	-0.436426	0.105298	-4.14468	-0.641757	-0.231096	6.25425e-05	0.0937739	chr8	132041407	ADCY8
PFOS	cg17667625	-0.52925	0.141079	-3.75144	-0.804355	-0.254145	0.000268653	0.154713	chr8	134224711	WISP1
PFOS	cg14640789	-0.456545	0.124672	-3.66197	-0.699655	-0.213435	0.000369097	0.168825	chr8	134475410	ST3GAL1
PFOS	cg00923304	-0.492036	0.108216	-4.54681	-0.703056	-0.281016	1.27698e-05	0.0480905	chr8	135578815	ZFAT
PFOS	cg02695267	-0.506633	0.140513	-3.60561	-0.780632	-0.232633	0.000449636	0.181886	chr8	142251320
PFOS	cg09944655	-0.496992	0.132914	-3.7392	-0.756174	-0.237809	0.000280672	0.156278	chr8	142281094
PFOS	cg08224569	-0.627381	0.151386	-4.14425	-0.922584	-0.332178	6.26474e-05	0.0937739	chr8	142369705	GPR20
PFOS	cg03305840	-0.506986	0.117326	-4.32117	-0.735771	-0.2782	3.15124e-05	0.0717707	chr8	143482468	TSNARE1
PFOS	cg20639908	-0.48103	0.126802	-3.79354	-0.728294	-0.233765	0.000230928	0.147654	chr8	144128975	C8orf31
PFOS	cg12451181	-0.408656	0.113938	-3.58665	-0.630835	-0.186477	0.000480267	0.187698	chr8	144725475	ZNF623
PFOS	cg10620577	-0.767875	0.206578	-3.71711	-1.1707	-0.365047	0.000303661	0.159971	chr8	144994835	PLEC1
PFOS	cg10263729	-0.495908	0.114915	-4.31543	-0.719992	-0.271823	3.22328e-05	0.072784	chr8	145085738	SPATC1
PFOS	cg11185473	0.549548	0.148819	3.69273	0.259352	0.839745	0.000331105	0.161694	chr8	145662271	NFKBIL2
PFOS	cg21293425	-0.460182	0.125214	-3.67517	-0.704349	-0.216015	0.000352322	0.166685	chr8	145701324	FOXH1
PFOS	cg13291836	-0.689168	0.155922	-4.41995	-0.993215	-0.38512	2.12975e-05	0.0606403	chr8	145745962	LRRC14
PFOS	cg03640732	0.699145	0.194275	3.59874	0.320309	1.07798	0.000460512	0.183368	chr9	650834	KANK1
PFOS	cg05867533	0.487708	0.121293	4.02092	0.251187	0.724228	9.99969e-05	0.110908	chr9	3014327
PFOS	cg25220869	-0.487443	0.124349	-3.91996	-0.729923	-0.244962	0.000145598	0.12917	chr9	15936687	CCDC171
PFOS	cg14628993	-0.486545	0.131291	-3.70587	-0.742562	-0.230529	0.000316041	0.160646	chr9	17591842	SH3GL2
PFOS	cg01917321	-0.591045	0.154678	-3.82113	-0.892668	-0.289423	0.000209001	0.144358	chr9	20292524
PFOS	cg24881643	-0.622456	0.172133	-3.61613	-0.958116	-0.286796	0.000433436	0.180088	chr9	26746835
PFOS	cg04007319	-0.547189	0.129673	-4.21977	-0.800051	-0.294327	4.68298e-05	0.0849319	chr9	33051554	SMU1
PFOS	cg04330409	-0.529196	0.143978	-3.67552	-0.809954	-0.248438	0.000351875	0.166685	chr9	37760531	TRMT10B
PFOS	cg17721270	-0.644278	0.140162	-4.59667	-0.917594	-0.370963	1.04179e-05	0.043089	chr9	38079762
PFOS	cg03061960	-0.604496	0.143122	-4.22364	-0.883584	-0.325408	4.61315e-05	0.0843439	chr9	40791476	ZNF658
PFOS	cg25347494	-0.605116	0.13748	-4.40148	-0.873202	-0.33703	2.29263e-05	0.0614925	chr9	71155278	TMEM252
PFOS	cg18168989	-0.503383	0.109898	-4.58045	-0.717685	-0.289082	1.11333e-05	0.0445658	chr9	77644250	C9orf41
PFOS	cg13581402	-0.408497	0.110119	-3.70958	-0.62323	-0.193764	0.000311901	0.160646	chr9	95400735	IPPK
PFOS	cg05118575	-0.495706	0.134326	-3.69032	-0.757641	-0.23377	0.000333951	0.162486	chr9	97755788	C9orf3
PFOS	cg13929128	-0.447435	0.114903	-3.89401	-0.671496	-0.223373	0.000160194	0.133931	chr9	98537451
PFOS	cg13875003	-0.515223	0.136297	-3.78017	-0.781002	-0.249445	0.00024233	0.150821	chr9	98782979	NCRNA00092
PFOS	cg00587532	-0.376876	0.089376	-4.21675	-0.55116	-0.202593	4.69354e-05	0.0849319	chr9	100639513
PFOS	cg00861727	-0.406434	0.114211	-3.55861	-0.629147	-0.183722	0.000526439	0.194521	chr9	100935692	CORO2A
PFOS	cg14048797	-0.4965	0.125762	-3.94793	-0.741736	-0.251264	0.000131292	0.122477	chr9	104186172	ALDOB
PFOS	cg11828444	-0.567892	0.152014	-3.73579	-0.864319	-0.271465	0.00028235	0.156689	chr9	110381203
PFOS	cg24649189	-0.332898	0.08891	-3.74422	-0.506273	-0.159524	0.000275683	0.155473	chr9	112933869	PALM2-AKAP2
PFOS	cg02850911	-0.614122	0.152531	-4.0262	-0.911558	-0.316685	9.80358e-05	0.11041	chr9	115654220	SLC46A2
PFOS	cg07924410	-0.494475	0.118861	-4.16013	-0.726253	-0.262697	5.89456e-05	0.0913711	chr9	116057285
PFOS	cg00383715	-0.534181	0.138865	-3.84678	-0.804967	-0.263395	0.000190402	0.141103	chr9	117919544	44896
PFOS	cg18055362	-0.529547	0.131004	-4.04221	-0.785005	-0.274089	9.23038e-05	0.107903	chr9	125549771	OR5C1
PFOS	cg24017719	0.462872	0.121155	3.82051	0.22662	0.699123	0.000209472	0.144495	chr9	125988540	STRBP
PFOS	cg14003866	0.808221	0.181499	4.45302	0.454298	1.16215	1.86554e-05	0.0576755	chr9	127105724	NEK6
PFOS	cg11243496	-0.568908	0.123362	-4.61169	-0.809465	-0.328352	9.79568e-06	0.0422724	chr9	128692162	PBX3
PFOS	cg07528122	-0.484673	0.12716	-3.81153	-0.732635	-0.236711	0.000216397	0.145401	chr9	129171110	NRON
PFOS	cg14592284	-0.49343	0.121331	-4.06682	-0.730025	-0.256835	8.41162e-05	0.102473	chr9	129989266
PFOS	cg15313810	-0.724191	0.198954	-3.63998	-1.11215	-0.33623	0.000398737	0.173236	chr9	130674654	ST6GALNAC4
PFOS	cg26789412	-0.443594	0.117864	-3.76361	-0.673428	-0.213759	0.00025718	0.153054	chr9	131247506	ODF2
PFOS	cg04785985	-0.46789	0.124185	-3.76768	-0.710051	-0.225729	0.000253451	0.152529	chr9	132956048	NCS1
PFOS	cg13771918	-0.504339	0.138337	-3.64573	-0.774097	-0.234582	0.000390786	0.172073	chr9	133572862	EXOSC2
PFOS	cg00524964	-0.456119	0.125322	-3.63958	-0.700497	-0.211741	0.000399305	0.173236	chr9	134135008	FAM78A
PFOS	cg14068853	-0.424956	0.117417	-3.6192	-0.65392	-0.195993	0.000428817	0.178975	chr9	134156685
PFOS	cg03337093	-0.610121	0.155308	-3.92845	-0.912972	-0.30727	0.000141104	0.126799	chr9	135463171	BARHL1
PFOS	cg02355607	-0.695301	0.176133	-3.94759	-1.03876	-0.351842	0.000131456	0.122477	chr9	136060717
PFOS	cg01099411	-0.651833	0.133412	-4.88586	-0.911987	-0.391679	3.11358e-06	0.0335751	chr9	136342580	SLC2A6
PFOS	cg08824291	-0.60013	0.143352	-4.1864	-0.879667	-0.320593	5.32791e-05	0.0893718	chr9	136428028	ADAMTSL2
PFOS	cg23991002	0.543425	0.124478	4.36562	0.300692	0.786158	2.64378e-05	0.0670098	chr9	136446041	FAM163B
PFOS	cg10389438	-0.564949	0.144901	-3.89885	-0.847507	-0.282391	0.000157369	0.132964	chr9	137478046
PFOS	cg03162772	-0.468129	0.121441	-3.8548	-0.704938	-0.23132	0.000184915	0.139787	chr9	139481107
PFOS	cg02718674	-0.586588	0.153136	-3.8305	-0.885203	-0.287972	0.000202012	0.142928	chr9	139690779	CCDC183
PFOS	cg02970775	-0.506163	0.131783	-3.84088	-0.763139	-0.249186	0.000194529	0.141775	chr9	140483477	ZMYND19
PFOS	cg04055053	-0.562779	0.146161	-3.85039	-0.847793	-0.277764	0.000187908	0.140436	chr10	555133	DIP2C
PFOS	cg09869286	-0.575534	0.134531	-4.27808	-0.83787	-0.313199	3.73185e-05	0.0785095	chr10	673730	DIP2C
PFOS	cg26467471	-0.519737	0.126265	-4.11626	-0.765953	-0.273521	6.97193e-05	0.0963506	chr10	676529	DIP2C
PFOS	cg03132688	-0.46328	0.115097	-4.02513	-0.687719	-0.238841	9.84298e-05	0.11041	chr10	1168026	WDR37
PFOS	cg23910409	-0.477894	0.125295	-3.81416	-0.722219	-0.23357	0.00021292	0.144676	chr10	6059226	IL2RA
PFOS	cg24467326	-0.358937	0.0956899	-3.75104	-0.545532	-0.172342	0.00026903	0.154713	chr10	9646929
PFOS	cg06962585	-0.454169	0.126909	-3.57871	-0.701641	-0.206697	0.000493676	0.188887	chr10	11362860	CELF2-AS1
PFOS	cg08311647	-0.494811	0.134086	-3.69025	-0.756278	-0.233343	0.000334032	0.162486	chr10	11596182	USP6NL
PFOS	cg11836884	-0.442597	0.116253	-3.80718	-0.66929	-0.215903	0.000219825	0.145401	chr10	11934313
PFOS	cg11543010	0.586712	0.162748	3.60504	0.269354	0.904071	0.000450526	0.181998	chr10	12456578	CAMK1D
PFOS	cg16473323	-0.502616	0.126088	-3.98623	-0.748487	-0.256744	0.000113859	0.115253	chr10	13145672	OPTN
PFOS	cg23873415	-1.3614	0.274346	-4.96235	-1.89637	-0.826424	2.24527e-06	0.0292357	chr10	13771465	FRMD4A
PFOS	cg23584734	-0.487808	0.110396	-4.4187	-0.703081	-0.272535	2.14043e-05	0.0606403	chr10	13788657	FRMD4A
PFOS	cg03104937	0.613185	0.16587	3.69678	0.289739	0.936632	0.000326393	0.161481	chr10	14542341
PFOS	cg27131500	-0.472888	0.124653	-3.79363	-0.715962	-0.229814	0.000230857	0.147654	chr10	14879193	HSPA14
PFOS	cg26255881	-0.452554	0.127113	-3.56024	-0.700425	-0.204683	0.000526241	0.194521	chr10	15763779
PFOS	cg02455644	-0.476266	0.113663	-4.19015	-0.69791	-0.254623	5.20314e-05	0.0887906	chr10	17031704	CUBN
PFOS	cg08892082	-0.546395	0.131637	-4.15077	-0.803088	-0.289703	6.0557e-05	0.0922123	chr10	17233252	TRDMT1
PFOS	cg25564990	-0.497426	0.122544	-4.05916	-0.736387	-0.258465	8.65889e-05	0.102824	chr10	19923218	MALRD1
PFOS	cg04979068	-0.398238	0.107428	-3.70701	-0.607723	-0.188752	0.000314763	0.160646	chr10	22250765	DNAJC1
PFOS	cg13829717	0.54913	0.148614	3.695	0.259332	0.838928	0.000328456	0.161593	chr10	26741185	APBB1IP
PFOS	cg27308434	-0.482723	0.134111	-3.59944	-0.744239	-0.221207	0.000459395	0.183199	chr10	27440501	YME1L1
PFOS	cg01743145	-0.556376	0.123561	-4.50283	-0.797321	-0.315431	1.52639e-05	0.0517006	chr10	28367084	MPP7
PFOS	cg24914935	-0.522265	0.147567	-3.53917	-0.81002	-0.234509	0.000562954	0.199028	chr10	30589494
PFOS	cg21195070	-0.537419	0.150675	-3.56675	-0.831234	-0.243603	0.000514542	0.192004	chr10	31017368
PFOS	cg04632825	-0.534322	0.142107	-3.76	-0.811431	-0.257214	0.000260538	0.153473	chr10	35035116	PARD3
PFOS	cg12176148	-0.388832	0.0986049	-3.94333	-0.581111	-0.196552	0.000133549	0.122889	chr10	35423667	CREM
PFOS	cg09250996	-0.358376	0.0993149	-3.60848	-0.55204	-0.164712	0.000445153	0.181886	chr10	43952398	ZNF487
PFOS	cg26231261	-0.489482	0.133032	-3.67944	-0.748893	-0.23007	0.000347049	0.165502	chr10	47667303	ANTXRL
PFOS	cg25728206	-0.571227	0.121607	-4.69733	-0.808361	-0.334094	6.87822e-06	0.0408477	chr10	49734874	ARHGAP22
PFOS	cg24172215	-0.348775	0.096308	-3.62146	-0.536576	-0.160975	0.000425449	0.178405	chr10	57357015
PFOS	cg04243292	-0.543591	0.112017	-4.85274	-0.762025	-0.325157	3.58366e-06	0.0344285	chr10	60147253	TFAM
PFOS	cg14435603	-0.621231	0.130416	-4.76346	-0.875542	-0.36692	5.2202e-06	0.0375753	chr10	64578186	EGR2
PFOS	cg01863693	-0.481817	0.114871	-4.1944	-0.705816	-0.257817	5.16591e-05	0.0887906	chr10	70052203	PBLD
PFOS	cg05943549	-0.684332	0.156818	-4.36387	-0.990127	-0.378538	2.66215e-05	0.0670098	chr10	72194494	NODAL
PFOS	cg04506911	-0.571209	0.138949	-4.11092	-0.84216	-0.300258	7.11508e-05	0.096646	chr10	72937119
PFOS	cg10919111	-0.506785	0.133143	-3.80632	-0.766414	-0.247156	0.000220514	0.145401	chr10	74075783
PFOS	cg07136158	-0.328961	0.0907841	-3.62355	-0.50599	-0.151932	0.000422347	0.177819	chr10	74647686
PFOS	cg16241690	-0.587465	0.148565	-3.95425	-0.877168	-0.297763	0.000127284	0.121181	chr10	78199869	C10orf11
PFOS	cg21687836	-0.568398	0.12208	-4.65594	-0.806455	-0.330342	8.16407e-06	0.0408477	chr10	89831521
PFOS	cg04290862	-0.426048	0.112002	-3.80395	-0.644451	-0.207645	0.000220951	0.145401	chr10	89836315
PFOS	cg27547329	0.574995	0.151568	3.79364	0.279437	0.870553	0.000230845	0.147654	chr10	91241150	SLC16A12
PFOS	cg13748642	-0.378336	0.104366	-3.62509	-0.58185	-0.174822	0.000420088	0.177819	chr10	94789988	EXOC6
PFOS	cg04473868	-0.646891	0.138746	-4.66241	-0.917446	-0.376336	7.94894e-06	0.0408477	chr10	94968395
PFOS	cg15655485	-0.492203	0.138006	-3.56652	-0.761316	-0.223091	0.000514939	0.192017	chr10	95270612	CEP55
PFOS	cg13870539	-0.536808	0.13321	-4.02978	-0.796568	-0.277048	9.67257e-05	0.11041	chr10	95848649	PLCE1
PFOS	cg13594674	-0.498489	0.11284	-4.41765	-0.718527	-0.27845	2.14942e-05	0.0606403	chr10	98427423	PIK3AP1
PFOS	cg09150400	-0.601981	0.142433	-4.22641	-0.879726	-0.324237	4.56385e-05	0.0843439	chr10	99305443	UBTD1
PFOS	cg11972620	-0.562895	0.146316	-3.84712	-0.84821	-0.277579	0.000190163	0.141103	chr10	100011696	LOXL4
PFOS	cg12463256	-0.439229	0.119255	-3.68311	-0.671776	-0.206682	0.000342568	0.164106	chr10	101329144
PFOS	cg15966747	-0.787516	0.180516	-4.36257	-1.13952	-0.435509	2.67588e-05	0.0670098	chr10	102322694
PFOS	cg14907479	-0.62817	0.130222	-4.82384	-0.882103	-0.374237	3.98927e-06	0.0363429	chr10	102732133	SEMA4G
PFOS	cg26241514	-0.537512	0.114953	-4.67593	-0.76167	-0.313354	7.51647e-06	0.0408477	chr10	102733676	SEMA4G
PFOS	cg09119776	-0.673038	0.179595	-3.74754	-1.02325	-0.322828	0.000272428	0.154919	chr10	104387263	SUFU
PFOS	cg12636499	-0.527202	0.128363	-4.1071	-0.77751	-0.276893	7.21941e-05	0.097065	chr10	105408599	SH3PXD2A
PFOS	cg04844038	-0.713562	0.187148	-3.81282	-1.0785	-0.348624	0.000215383	0.145401	chr10	108921320	SORCS1
PFOS	cg03066027	-0.607892	0.169368	-3.58918	-0.938159	-0.277624	0.000476073	0.186749	chr10	111651289	XPNPEP1
PFOS	cg26267856	-0.477174	0.126778	-3.76386	-0.72439	-0.229957	0.000256949	0.153054	chr10	112644873	PDCD4
PFOS	cg05598595	-0.558153	0.15412	-3.62154	-0.858687	-0.257619	0.000425321	0.178405	chr10	118387518	PNLIPRP2
PFOS	cg26862731	-0.529156	0.130147	-4.06585	-0.782942	-0.27537	8.4427e-05	0.102473	chr10	120801850	EIF3A
PFOS	cg11613559	0.480195	0.133083	3.60823	0.220683	0.739707	0.000445539	0.181886	chr10	121577971	INPP5F
PFOS	cg13437682	-0.7443	0.187419	-3.97131	-1.10977	-0.378832	0.00012037	0.117951	chr10	123356219	FGFR2
PFOS	cg21373880	-0.449255	0.122996	-3.65259	-0.689097	-0.209412	0.000381475	0.170635	chr10	123670988	ATE1
PFOS	cg00791712	-0.51961	0.140082	-3.70932	-0.79277	-0.24645	0.000312184	0.160646	chr10	124459378	C10orf120
PFOS	cg21926808	-0.664555	0.17167	-3.87112	-0.999311	-0.329799	0.00017421	0.137639	chr10	126123919
PFOS	cg00932063	-0.725291	0.193374	-3.75072	-1.10237	-0.348212	0.000269342	0.154713	chr10	126234138	LHPP
PFOS	cg03786842	-0.657801	0.148089	-4.44194	-0.946574	-0.369028	1.95037e-05	0.0581757	chr10	127569751	DHX32
PFOS	cg22338883	-0.427831	0.116429	-3.6746	-0.654867	-0.200794	0.000353024	0.166685	chr10	127661325	FANK1-AS1
PFOS	cg06354984	-0.879275	0.210567	-4.17574	-1.28988	-0.468669	5.55111e-05	0.0908824	chr10	128211107	C10orf90
PFOS	cg07362810	-0.64874	0.153655	-4.22205	-0.948368	-0.349112	4.64179e-05	0.0845748	chr10	131525915	MGMT
PFOS	cg08781681	-0.485579	0.130921	-3.70894	-0.740875	-0.230283	0.000310725	0.160646	chr10	131840772
PFOS	cg10364109	-0.639033	0.170856	-3.74018	-0.972202	-0.305864	0.000279686	0.156278	chr10	133938853	JAKMIP3
PFOS	cg01520297	-0.606971	0.161869	-3.74977	-0.922615	-0.291327	0.000270256	0.154713	chr10	134456336	INPP5A
PFOS	cg12417955	-0.556593	0.146197	-3.80714	-0.841677	-0.271508	0.000219862	0.145401	chr10	134587811	INPP5A
PFOS	cg05019173	-0.432151	0.121913	-3.54475	-0.669881	-0.194421	0.000555094	0.197779	chr10	134860050
PFOS	cg27633010	-0.52979	0.1195	-4.4334	-0.762814	-0.296766	2.01819e-05	0.0592439	chr10	135097477	TUBGCP2
PFOS	cg05142592	-0.512779	0.131338	-3.90428	-0.768888	-0.25667	0.000153151	0.132106	chr10	135097800	TUBGCP2
PFOS	cg06520821	-0.555449	0.137739	-4.03262	-0.824039	-0.286858	9.4927e-05	0.109788	chr10	135233123	MTG1
PFOS	cg09701290	-0.535843	0.142449	-3.76164	-0.813619	-0.258067	0.000259005	0.153097	chr11	689985	DEAF1
PFOS	cg15975375	-0.669223	0.170944	-3.91487	-1.00256	-0.335883	0.000148358	0.129999	chr11	839775	POLR2L
PFOS	cg01473729	0.717787	0.16909	4.24499	0.388061	1.04751	4.24601e-05	0.0832185	chr11	892898	CHID1
PFOS	cg03298405	-0.509031	0.138203	-3.68322	-0.778526	-0.239536	0.000342439	0.164106	chr11	1242427
PFOS	cg22315192	-0.356568	0.0941455	-3.78741	-0.540151	-0.172984	0.000236087	0.148735	chr11	2920765	SLC22A18
PFOS	cg17028458	-0.454742	0.122788	-3.70348	-0.694178	-0.215306	0.000318725	0.160646	chr11	4630404	TRIM68
PFOS	cg20213166	-0.561892	0.151124	-3.71808	-0.856585	-0.2672	0.000302618	0.159971	chr11	6191635	OR52B2
PFOS	cg22507258	0.553273	0.142891	3.872	0.274636	0.831911	0.000173654	0.137639	chr11	6236698	FAM160A2
PFOS	cg25546539	-0.452192	0.102987	-4.39077	-0.653017	-0.251368	2.39248e-05	0.063208	chr11	6640996	TPP1
PFOS	cg00061907	0.753899	0.201122	3.74846	0.36171	1.14609	0.000271528	0.154828	chr11	8931485	AKIP1
PFOS	cg26158863	-0.578127	0.153763	-3.75985	-0.877965	-0.278288	0.000259029	0.153097	chr11	9492629	ZNF143
PFOS	cg19589494	-0.539392	0.127532	-4.22945	-0.78808	-0.290704	4.51037e-05	0.0843439	chr11	9648370
PFOS	cg23204908	-0.515737	0.132144	-3.90285	-0.773418	-0.258057	0.000155074	0.132132	chr11	9824185	SBF2
PFOS	cg07325246	-0.606809	0.14568	-4.16536	-0.890885	-0.322734	5.77721e-05	0.0911228	chr11	11832829
PFOS	cg08778606	-0.71174	0.157446	-4.52054	-1.01876	-0.404721	1.42075e-05	0.0500473	chr11	12002894	DKK3
PFOS	cg10843283	-0.469013	0.11301	-4.1502	-0.689382	-0.248644	6.12333e-05	0.0927078	chr11	12199650	MICAL2
PFOS	cg23915833	-0.384238	0.0969687	-3.9625	-0.573327	-0.195149	0.00012438	0.120368	chr11	13397054	ARNTL
PFOS	cg26333512	-0.449008	0.124506	-3.60632	-0.691795	-0.206222	0.000448514	0.181886	chr11	13633278
PFOS	cg02355787	-0.478672	0.100996	-4.73953	-0.675614	-0.28173	5.76975e-06	0.0385908	chr11	14363863	RRAS2
PFOS	cg23944586	-0.45286	0.120568	-3.75605	-0.687968	-0.217752	0.000264252	0.154588	chr11	19598794	NAV2
PFOS	cg03505273	-0.768159	0.164692	-4.66421	-1.08931	-0.447009	7.89002e-06	0.0408477	chr11	23826623
PFOS	cg16454587	-0.567904	0.148302	-3.82936	-0.857093	-0.278714	0.000202848	0.142928	chr11	25623877
PFOS	cg04622802	-0.485994	0.121861	-3.98808	-0.723624	-0.248364	0.000113076	0.114917	chr11	27015872	FIBIN
PFOS	cg01649773	-0.498629	0.130602	-3.81793	-0.753304	-0.243955	0.00021144	0.144676	chr11	27015991	FIBIN
PFOS	cg19130723	-0.609785	0.147924	-4.12229	-0.898236	-0.321334	6.81323e-05	0.0963192	chr11	27237725	BBOX1-AS1
PFOS	cg03763118	-0.47967	0.135163	-3.54882	-0.743239	-0.216102	0.000547375	0.196753	chr11	27490958	LGR4
PFOS	cg18210294	-0.47745	0.131344	-3.63509	-0.733571	-0.221328	0.000405629	0.175244	chr11	29085684
PFOS	cg19566878	-0.456945	0.115263	-3.96438	-0.681707	-0.232183	0.000123515	0.11997	chr11	40666397
PFOS	cg10950644	-0.635556	0.170907	-3.71873	-0.968824	-0.302288	0.000301916	0.159971	chr11	45773182
PFOS	cg27245817	-0.513841	0.136365	-3.76812	-0.779754	-0.247928	0.000253056	0.152465	chr11	46534980	AMBRA1
PFOS	cg14802758	0.657209	0.150265	4.37367	0.364192	0.950225	2.56073e-05	0.0660931	chr11	48063916	PTPRJ
PFOS	cg15122372	-0.610987	0.16495	-3.70407	-0.932639	-0.289334	0.000318062	0.160646	chr11	56411376	OR8U8
PFOS	cg07664489	-0.493417	0.138961	-3.55077	-0.76439	-0.222444	0.000540893	0.195205	chr11	60499465	MS4A18
PFOS	cg13109410	-0.507481	0.128447	-3.95091	-0.757952	-0.25701	0.000129849	0.121809	chr11	60624162	GPR44
PFOS	cg20242427	-0.569341	0.145378	-3.9163	-0.852828	-0.285855	0.00014758	0.129966	chr11	61115736	DAK
PFOS	cg26470937	-0.502468	0.123499	-4.06858	-0.743292	-0.261644	8.35579e-05	0.102439	chr11	61681474	RAB3IL1
PFOS	cg11213850	-0.492606	0.135918	-3.62429	-0.757646	-0.227566	0.000421253	0.177819	chr11	62194179
PFOS	cg03781663	0.710486	0.200403	3.54528	0.3197	1.10127	0.000554086	0.197686	chr11	62255221	AHNAK
PFOS	cg01141838	-0.672784	0.172573	-3.89855	-1.0093	-0.336267	0.000157544	0.132964	chr11	62474744	BSCL2
PFOS	cg19541635	-0.407657	0.107311	-3.79884	-0.616914	-0.198401	0.000225073	0.146101	chr11	63408987	ATL3
PFOS	cg26707686	-0.455543	0.120321	-3.78606	-0.690169	-0.220916	0.000237243	0.149234	chr11	64115133	CCDC88B
PFOS	cg26594445	-0.562197	0.125519	-4.47898	-0.806958	-0.317435	1.68059e-05	0.0529165	chr11	64888605	FAU
PFOS	cg06382930	-0.640051	0.149278	-4.28765	-0.931143	-0.34896	3.59452e-05	0.0767963	chr11	65102417	DPF2
PFOS	cg08293002	-0.411878	0.110536	-3.7262	-0.627423	-0.196334	0.000293991	0.158836	chr11	65246590
PFOS	cg20149625	-0.404864	0.11054	-3.66259	-0.620417	-0.18931	0.000368288	0.168825	chr11	66026159	KLC2
PFOS	cg07543230	-0.526534	0.14518	-3.62676	-0.809636	-0.243433	0.000417631	0.177819	chr11	66101920	RIN1
PFOS	cg04108360	-0.459894	0.129107	-3.56211	-0.711653	-0.208135	0.000522856	0.193875	chr11	67771791	UNC93B1
PFOS	cg13618688	-0.519968	0.142416	-3.65105	-0.79768	-0.242257	0.000383554	0.170635	chr11	68023919
PFOS	cg11245990	-0.59572	0.168483	-3.53579	-0.924262	-0.267178	0.000572469	0.199547	chr11	68621969
PFOS	cg11692123	-0.512533	0.138961	-3.68833	-0.783507	-0.241559	0.00033631	0.162486	chr11	70935949	SHANK2
PFOS	cg18947840	-0.466236	0.120782	-3.86015	-0.70176	-0.230711	0.000180082	0.139113	chr11	71856512
PFOS	cg23799558	-0.378022	0.106793	-3.53976	-0.586269	-0.169776	0.00056471	0.199028	chr11	73745484	C2CD3
PFOS	cg17685099	-0.424008	0.117943	-3.59504	-0.653996	-0.19402	0.000466475	0.185045	chr11	73965265	PPME1
PFOS	cg27138871	-0.58665	0.142867	-4.10626	-0.865241	-0.308059	7.18056e-05	0.0967889	chr11	74950396
PFOS	cg26766373	-0.556642	0.141232	-3.94134	-0.832044	-0.281241	0.000134536	0.122889	chr11	75063913	ARRB1
PFOS	cg24082249	-0.506347	0.139721	-3.624	-0.778802	-0.233892	0.000421688	0.177819	chr11	76222035	C11orf30
PFOS	cg17996830	-0.763097	0.1509	-5.05698	-1.05735	-0.468842	1.492e-06	0.0238517	chr11	78616440	ODZ4
PFOS	cg20237840	-0.673102	0.154639	-4.35274	-0.974647	-0.371556	2.78214e-05	0.0671713	chr11	85635224
PFOS	cg26834418	-0.734464	0.204909	-3.58434	-1.13404	-0.334891	0.000481546	0.187781	chr11	89957033	CHORDC1
PFOS	cg25433915	-0.611861	0.138617	-4.41405	-0.882163	-0.341558	2.18053e-05	0.0606403	chr11	94822086	ENDOD1
PFOS	cg26243662	-0.449052	0.12426	-3.6138	-0.691359	-0.206745	0.000436969	0.180743	chr11	95762912	MAML2
PFOS	cg06716182	-0.53893	0.139593	-3.86072	-0.811136	-0.266723	0.000180963	0.139312	chr11	96074944	MAML2
PFOS	cg05925497	0.453613	0.127561	3.55605	0.204869	0.702357	0.000533909	0.194874	chr11	100734094	FLJ32810
PFOS	cg09333836	-0.526092	0.131353	-4.00519	-0.782229	-0.269955	0.00010607	0.112813	chr11	107732601
PFOS	cg06471117	-0.560917	0.145943	-3.84339	-0.845507	-0.276328	0.000192764	0.141607	chr11	111588864	SIK2
PFOS	cg10292045	-0.360404	0.0939078	-3.83785	-0.543524	-0.177284	0.000196689	0.142368	chr11	112137280
PFOS	cg17705446	-0.425626	0.120147	-3.54254	-0.659914	-0.191339	0.000559344	0.198584	chr11	114999176
PFOS	cg05122696	-0.266585	0.069142	-3.85561	-0.401412	-0.131758	0.000183096	0.139403	chr11	116970002	SIK3
PFOS	cg05422384	-0.775939	0.167445	-4.63398	-1.10246	-0.44942	8.93798e-06	0.0417941	chr11	117091970	PCSK7
PFOS	cg13444151	-0.559514	0.158124	-3.53844	-0.867856	-0.251171	0.000567271	0.199193	chr11	117541468	DSCAML1
PFOS	cg10997248	-0.632475	0.164574	-3.84311	-0.953394	-0.311556	0.000192958	0.141607	chr11	117699019	FXYD2
PFOS	cg24536355	0.66246	0.173852	3.81047	0.323448	1.00147	0.000217224	0.145401	chr11	119405075
PFOS	cg12823408	-0.74393	0.179449	-4.14563	-1.09386	-0.394004	6.23156e-05	0.0937739	chr11	120357076	ARHGEF12
PFOS	cg02672539	-0.635481	0.157465	-4.03571	-0.942537	-0.328426	9.45908e-05	0.109788	chr11	120779535	GRIK4
PFOS	cg05017302	-0.52441	0.133963	-3.91459	-0.785638	-0.263183	0.000148509	0.129999	chr11	125315788	FEZ1
PFOS	cg16016632	-0.470139	0.117023	-4.01748	-0.698334	-0.241943	0.000101297	0.110908	chr11	125594535
PFOS	cg06370422	-0.537299	0.150041	-3.581	-0.829879	-0.244718	0.000487161	0.188441	chr11	125815188
PFOS	cg05433889	-0.488235	0.13731	-3.55571	-0.75599	-0.22048	0.000534536	0.194874	chr11	128291613
PFOS	cg13476635	-0.535908	0.129754	-4.13018	-0.788929	-0.282888	6.61098e-05	0.0963192	chr11	128654419	FLI1
PFOS	cg12203247	-0.594212	0.153209	-3.87845	-0.892969	-0.295455	0.000169603	0.137385	chr11	129169138
PFOS	cg01635346	0.790889	0.141535	5.58793	0.514895	1.06688	1.38788e-07	0.00904374	chr11	129344780
PFOS	cg17339550	-0.535137	0.136629	-3.91672	-0.801563	-0.26871	0.00014735	0.129966	chr11	131766972	NTM
PFOS	cg16241550	0.527378	0.133177	3.95998	0.267683	0.787073	0.000125548	0.120739	chr11	133917720
PFOS	cg25469406	-0.632124	0.170596	-3.70538	-0.964787	-0.299461	0.000316589	0.160646	chr11	134288122
PFOS	cg17421331	-0.537253	0.123924	-4.33535	-0.778904	-0.295601	2.97999e-05	0.0690612	chr12	1026102	RAD52
PFOS	cg15118281	-0.559975	0.14197	-3.94431	-0.836818	-0.283133	0.000133063	0.122889	chr12	2113955	DCP1B
PFOS	cg12380054	-0.701686	0.151158	-4.64206	-0.996444	-0.406927	8.64525e-06	0.0411536	chr12	3676778	PRMT8
PFOS	cg07178945	-0.381825	0.105368	-3.62372	-0.587293	-0.176357	0.000422095	0.177819	chr12	4488800	FGF23
PFOS	cg13079650	-0.453356	0.127823	-3.54675	-0.702611	-0.204101	0.000551292	0.197295	chr12	6178475	VWF
PFOS	cg09237989	-0.372869	0.102387	-3.64177	-0.572524	-0.173215	0.000396244	0.172748	chr12	6587846
PFOS	cg09915978	-0.50529	0.13592	-3.71756	-0.770334	-0.240247	0.000303175	0.159971	chr12	6858533	MLF2
PFOS	cg23505095	-0.463847	0.126192	-3.67572	-0.709921	-0.217772	0.000351628	0.166685	chr12	8272886
PFOS	cg12214032	-0.691531	0.18452	-3.74773	-1.05134	-0.331717	0.000272237	0.154919	chr12	8375674	FAM90A1
PFOS	cg24288319	0.416972	0.1154	3.61326	0.191941	0.642003	0.000437793	0.180743	chr12	9271139
PFOS	cg09244983	-0.607381	0.149381	-4.06599	-0.898673	-0.316088	8.43821e-05	0.102473	chr12	9322764	PZP
PFOS	cg05693715	-0.640369	0.171567	-3.73248	-0.974924	-0.305814	0.000287486	0.157111	chr12	12209164
PFOS	cg04357217	-0.527691	0.142341	-3.70724	-0.805256	-0.250126	0.000314509	0.160646	chr12	12826552	GPR19
PFOS	cg21579360	-0.465932	0.130828	-3.56142	-0.721045	-0.210818	0.000524105	0.194202	chr12	21629922	RECQL
PFOS	cg20999427	-0.516	0.14026	-3.67887	-0.789508	-0.242492	0.000347743	0.165535	chr12	24381595	SOX5
PFOS	cg08838116	-0.665678	0.143129	-4.6509	-0.944779	-0.386577	8.33595e-06	0.0408477	chr12	27174306	MED21
PFOS	cg09694051	0.505059	0.129968	3.88604	0.251623	0.758496	0.000163779	0.135241	chr12	27181973	MED21
PFOS	cg07240557	-0.314376	0.0881926	-3.56465	-0.486351	-0.1424	0.000518285	0.192992	chr12	27396937	STK38L
PFOS	cg25233914	0.659665	0.15985	4.12678	0.347958	0.971373	6.69762e-05	0.0963192	chr12	27484462	ARNTL2
PFOS	cg25343246	-0.432573	0.118562	-3.64851	-0.663768	-0.201378	0.000386989	0.171544	chr12	34756291
PFOS	cg01425393	0.535444	0.150771	3.55136	0.24144	0.829448	0.000542595	0.195434	chr12	39461780
PFOS	cg14035730	-0.468814	0.128634	-3.64456	-0.719651	-0.217978	0.000392395	0.172384	chr12	40493429	SLC2A13
PFOS	cg12494373	-0.530087	0.147223	-3.60057	-0.817173	-0.243002	0.000457594	0.183199	chr12	46581199	SLC38A1
PFOS	cg10815395	-0.467336	0.111485	-4.1919	-0.684733	-0.249939	5.21593e-05	0.0887906	chr12	49237807	DDX23
PFOS	cg06106839	-0.712782	0.146449	-4.8671	-0.998358	-0.427206	3.37204e-06	0.0342644	chr12	49620920
PFOS	cg21422335	-0.557606	0.120857	-4.61376	-0.793278	-0.321935	9.71277e-06	0.0422724	chr12	50612068	LIMA1
PFOS	cg20041532	-0.483056	0.132679	-3.64078	-0.74178	-0.224332	0.000395377	0.172591	chr12	51478720	CSRNP2
PFOS	cg00965261	-0.578479	0.156386	-3.69904	-0.883432	-0.273526	0.000323785	0.161112	chr12	52280975	ANKRD33
PFOS	cg03462053	-0.451854	0.115647	-3.9072	-0.677365	-0.226343	0.00015261	0.132106	chr12	52887263	KRT6A
PFOS	cg05358758	-0.549135	0.154603	-3.5519	-0.85061	-0.247659	0.000541592	0.195205	chr12	52947004	KRT71
PFOS	cg02699834	-0.517656	0.142487	-3.63301	-0.795505	-0.239806	0.000408608	0.175674	chr12	53039430	KRT2
PFOS	cg07267067	-0.510487	0.13542	-3.76964	-0.774556	-0.246417	0.000251674	0.152249	chr12	53497074	SOAT2
PFOS	cg02166787	-0.418682	0.112419	-3.72429	-0.6379	-0.199464	0.000296004	0.15976	chr12	53644313	MFSD5
PFOS	cg19536610	0.513459	0.145082	3.53909	0.230548	0.796369	0.00056602	0.199028	chr12	56680011	CS
PFOS	cg15894619	-0.499845	0.106601	-4.68894	-0.707717	-0.291974	7.12186e-06	0.0408477	chr12	56993036	BAZ2A
PFOS	cg04624567	-0.513418	0.123364	-4.1618	-0.753978	-0.272857	5.85692e-05	0.0913711	chr12	57122631
PFOS	cg13309775	-0.617374	0.166258	-3.71335	-0.941577	-0.293171	0.000307747	0.160524	chr12	57445013	MYO1A
PFOS	cg15471197	-0.646711	0.168609	-3.83556	-0.9755	-0.317923	0.000198334	0.142928	chr12	57592381	LRP1
PFOS	cg23526712	-0.584338	0.141695	-4.12392	-0.860643	-0.308033	6.77116e-05	0.0963192	chr12	57924237	DCTN2
PFOS	cg14371590	-0.608751	0.130963	-4.64828	-0.864128	-0.353374	8.42637e-06	0.0408477	chr12	58013915	SLC26A10
PFOS	cg25771639	-0.502286	0.121237	-4.14301	-0.738698	-0.265874	6.29455e-05	0.0939433	chr12	58731457
PFOS	cg18397833	-0.583555	0.1512	-3.85949	-0.878395	-0.288714	0.000181778	0.139403	chr12	64928571
PFOS	cg08992095	-0.46697	0.128577	-3.63183	-0.717696	-0.216245	0.0004103	0.176258	chr12	65146960	GNS
PFOS	cg26621127	-0.516241	0.125262	-4.12129	-0.760502	-0.27198	6.83931e-05	0.0963506	chr12	65179687
PFOS	cg22654720	-0.442324	0.115433	-3.83187	-0.667419	-0.21723	0.000201008	0.142928	chr12	75951015
PFOS	cg26868663	-0.517107	0.124983	-4.1374	-0.760825	-0.273389	6.43096e-05	0.0949176	chr12	90313213
PFOS	cg16211990	-0.613032	0.154903	-3.95752	-0.915093	-0.310971	0.000126703	0.120846	chr12	91763848
PFOS	cg05509423	-0.452666	0.127224	-3.55802	-0.700753	-0.204579	0.00053029	0.19475	chr12	92759874
PFOS	cg21433848	-0.549905	0.150515	-3.65349	-0.843409	-0.256401	0.000380271	0.170635	chr12	96027586
PFOS	cg07744832	-0.482554	0.122421	-3.94174	-0.721276	-0.243832	0.000134337	0.122889	chr12	100537267	UHRF1BP1L
PFOS	cg00562665	-0.441975	0.122312	-3.6135	-0.680484	-0.203467	0.000437426	0.180743	chr12	108520700
PFOS	cg16383535	-0.478335	0.120236	-3.9783	-0.712795	-0.243875	0.000116377	0.116463	chr12	109227133	SSH1
PFOS	cg04572071	-0.49355	0.123782	-3.98724	-0.734925	-0.252174	0.000113432	0.115041	chr12	109278022	DAO
PFOS	cg00576972	-0.423483	0.115866	-3.65494	-0.649422	-0.197544	0.000378347	0.170635	chr12	109623300	ACACB
PFOS	cg16624888	-0.551239	0.144947	-3.80304	-0.833885	-0.268592	0.000223145	0.145767	chr12	109711141
PFOS	cg10797155	-0.427126	0.116997	-3.65074	-0.655271	-0.198982	0.000383969	0.170635	chr12	109957161	UBE3B
PFOS	cg03492136	-0.529503	0.149756	-3.53576	-0.821528	-0.237478	0.000572521	0.199547	chr12	111137054
PFOS	cg02634382	-0.484576	0.125399	-3.86428	-0.729103	-0.240049	0.000178621	0.138592	chr12	111908214	ATXN2
PFOS	cg16975727	-0.420604	0.118874	-3.53824	-0.652407	-0.1888	0.000567668	0.199193	chr12	112112600	BRAP
PFOS	cg18347534	-0.570454	0.136165	-4.18942	-0.835976	-0.304931	5.26607e-05	0.0887906	chr12	112505565	NAA25
PFOS	cg22044401	-0.552089	0.121154	-4.55692	-0.78834	-0.315839	1.22551e-05	0.047266	chr12	113405926	OAS3
PFOS	cg05944806	-0.566141	0.135505	-4.17801	-0.830377	-0.301906	5.50297e-05	0.0908824	chr12	118325992	KSR2
PFOS	cg08163173	-0.525007	0.127078	-4.13139	-0.772809	-0.277206	6.5807e-05	0.0963192	chr12	120497886	CCDC64
PFOS	cg23340777	-0.388353	0.108554	-3.57752	-0.600032	-0.176674	0.000493071	0.188885	chr12	120532852
PFOS	cg02485558	-0.597551	0.136265	-4.38522	-0.863267	-0.331835	2.44588e-05	0.063979	chr12	120739324	SIRT4
PFOS	cg21590238	-0.464611	0.128171	-3.62493	-0.714544	-0.214678	0.000420311	0.177819	chr12	121454837	C12orf43
PFOS	cg02318988	-0.710163	0.184747	-3.84398	-1.07042	-0.349907	0.000192349	0.141561	chr12	121647128	P2RX4
PFOS	cg27088822	0.476602	0.125641	3.79338	0.231603	0.721601	0.000231062	0.147654	chr12	121731226	CAMKK2
PFOS	cg12639558	-0.625888	0.174832	-3.57994	-0.96681	-0.284966	0.000491569	0.188808	chr12	121958832	KDM2B
PFOS	cg03241901	-0.598045	0.127972	-4.67324	-0.847592	-0.348499	7.60078e-06	0.0408477	chr12	122354712	PSMD9
PFOS	cg08248886	-0.636961	0.16431	-3.87659	-0.957364	-0.316557	0.000170761	0.137543	chr12	125449115	DHX37
PFOS	cg25016635	-0.690999	0.144393	-4.78553	-0.972565	-0.409432	4.75858e-06	0.0364403	chr12	125464984	DHX37
PFOS	cg09839279	-0.630087	0.17421	-3.61682	-0.969796	-0.290377	0.000432389	0.179897	chr12	125627357	AACS
PFOS	cg19358307	-0.593129	0.131483	-4.51107	-0.849521	-0.336737	1.47632e-05	0.0506541	chr12	128675426
PFOS	cg23317499	-0.427711	0.113662	-3.76299	-0.649352	-0.206069	0.000257756	0.153076	chr12	130591397
PFOS	cg00359695	-0.461983	0.115138	-4.01244	-0.686501	-0.237464	0.00010323	0.111091	chr12	131401509
PFOS	cg26105128	-0.88492	0.225397	-3.92606	-1.32444	-0.445397	0.000142359	0.127063	chr12	132221229	SFRS8
PFOS	cg19346398	0.500691	0.128317	3.902	0.250474	0.750909	0.000155556	0.132145	chr12	132300003
PFOS	cg11242814	-0.419374	0.105406	-3.97865	-0.624916	-0.213832	0.000117124	0.116836	chr12	132310968
PFOS	cg10220032	-0.389626	0.104214	-3.73873	-0.592843	-0.18641	0.000281143	0.156278	chr12	132368371
PFOS	cg13235087	-0.86819	0.170405	-5.09488	-1.20048	-0.535901	1.26508e-06	0.0237382	chr12	132383620	ULK1
PFOS	cg14384748	0.580689	0.139311	4.16828	0.309031	0.852346	5.71279e-05	0.0911228	chr12	132859951	GALNT9
PFOS	cg10218738	-0.425497	0.110234	-3.85996	-0.640453	-0.210542	0.000181462	0.139364	chr12	133228491	POLE
PFOS	cg11855524	-0.439575	0.11711	-3.75353	-0.667939	-0.211211	0.000266644	0.154713	chr12	133268512	PXMP2
PFOS	cg20146873	0.754759	0.19649	3.84122	0.371604	1.13791	0.000194294	0.141775	chr12	133296598	PGAM5
PFOS	cg21029155	-0.457297	0.122101	-3.74524	-0.695394	-0.219201	0.000274672	0.155389	chr13	20069043	TPTE2
PFOS	cg26262576	-0.455632	0.119091	-3.82591	-0.68786	-0.223404	0.000205408	0.142998	chr13	20420028	ZMYM5
PFOS	cg12475590	-0.492966	0.124781	-3.95067	-0.736288	-0.249644	0.000129966	0.121809	chr13	21288062	IL17D
PFOS	cg12944572	-0.502094	0.132537	-3.78831	-0.760542	-0.243646	0.000235321	0.148556	chr13	21570076	LATS2
PFOS	cg15463550	-0.521541	0.135677	-3.84398	-0.786112	-0.25697	0.000192349	0.141561	chr13	21904723	LINC00539
PFOS	cg12242579	-0.426616	0.110237	-3.86999	-0.641579	-0.211654	0.000174932	0.137639	chr13	24025497
PFOS	cg12725087	-0.507786	0.123436	-4.11376	-0.748485	-0.267086	7.03848e-05	0.0963506	chr13	24881268	C1QTNF9
PFOS	cg10791035	-0.454593	0.12789	-3.55457	-0.703978	-0.205208	0.000536636	0.19515	chr13	28527650
PFOS	cg16705097	-0.501226	0.139128	-3.60262	-0.772525	-0.229926	0.000454332	0.183115	chr13	30461939
PFOS	cg01637260	-0.63109	0.149806	-4.2127	-0.923212	-0.338967	4.81294e-05	0.0860174	chr13	31551868
PFOS	cg00946491	-0.574404	0.157737	-3.64152	-0.881991	-0.266816	0.000396591	0.172757	chr13	33760517	STARD13
PFOS	cg19987800	-0.6429	0.151373	-4.24712	-0.938077	-0.347722	4.21094e-05	0.0832185	chr13	43181173	TNFSF11
PFOS	cg12181009	-0.392273	0.1074	-3.65245	-0.601703	-0.182843	0.000381662	0.170635	chr13	46040619	COG3
PFOS	cg16292136	-0.478465	0.112908	-4.23764	-0.698637	-0.258294	4.3692e-05	0.0839504	chr13	49448643
PFOS	cg04874511	-0.470715	0.126729	-3.71433	-0.717837	-0.223593	0.000306676	0.1605	chr13	49917452	CAB39L
PFOS	cg27126505	-0.513941	0.118651	-4.33152	-0.745311	-0.282571	3.02532e-05	0.0698056	chr13	51375420	DLEU7
PFOS	cg18772379	-0.995924	0.147984	-6.72995	-1.28449	-0.707355	5.60179e-10	0.00028515	chr13	51480138
PFOS	cg12582008	-0.482699	0.13233	-3.64768	-0.740743	-0.224655	0.000388111	0.17161	chr13	53603286	OLFM4
PFOS	cg01514449	0.529954	0.142693	3.71395	0.251703	0.808205	0.000307099	0.160502	chr13	67708604	PCDH9
PFOS	cg11831419	-0.483422	0.122368	-3.95056	-0.722039	-0.244804	0.000130018	0.121809	chr13	76392745	LMO7
PFOS	cg03231123	-0.574345	0.162411	-3.53637	-0.891046	-0.257644	0.000571325	0.199547	chr13	84968503	LINC00333
PFOS	cg17258607	-0.46218	0.129507	-3.56876	-0.714719	-0.209641	0.000510963	0.191724	chr13	95410412
PFOS	cg22146123	-0.570724	0.138421	-4.12312	-0.840645	-0.300804	6.79186e-05	0.0963192	chr13	95729008	ABCC4
PFOS	cg11314104	-0.493978	0.139288	-3.54644	-0.76559	-0.222366	0.000551875	0.197295	chr13	113461726	ATP11A
PFOS	cg26531551	-0.47661	0.122762	-3.88239	-0.715997	-0.237224	0.000167171	0.135817	chr13	113702436	MCF2L
PFOS	cg24130476	-0.540394	0.134125	-4.02904	-0.801938	-0.278851	9.69925e-05	0.11041	chr13	113893787	CUL4A
PFOS	cg20478291	-0.4794	0.117938	-4.06484	-0.709379	-0.24942	8.47492e-05	0.102473	chr13	114826738	RASA3
PFOS	cg17110261	-0.528217	0.121164	-4.35953	-0.764485	-0.291948	2.70829e-05	0.0671195	chr13	114890187	RASA3
PFOS	cg06611532	0.966889	0.23254	4.15795	0.513436	1.42034	5.94407e-05	0.0915679	chr13	114900021
PFOS	cg22862526	-0.446846	0.123276	-3.62475	-0.687235	-0.206457	0.000420582	0.177819	chr14	21156814	RNASE4
PFOS	cg11286871	-0.577279	0.157595	-3.66305	-0.88459	-0.269968	0.000367699	0.168825	chr14	23126705
PFOS	cg27441721	-0.5166	0.140092	-3.68758	-0.789779	-0.243421	0.000337197	0.162486	chr14	23321942
PFOS	cg16259494	-0.451992	0.123379	-3.66344	-0.692582	-0.211403	0.00036507	0.168825	chr14	23614419	SLC7A8
PFOS	cg12731785	-0.552001	0.147007	-3.75493	-0.838664	-0.265337	0.000265314	0.154713	chr14	23854968	MYH6
PFOS	cg12722429	-0.405528	0.108905	-3.72369	-0.617892	-0.193163	0.000296634	0.159937	chr14	25149059
PFOS	cg23437212	-0.478468	0.128888	-3.71228	-0.7298	-0.227136	0.000308925	0.160646	chr14	34932262	SPTSSA
PFOS	cg20435474	-0.551735	0.132435	-4.16608	-0.809983	-0.293487	5.76132e-05	0.0911228	chr14	37116924
PFOS	cg13589859	-0.50731	0.136982	-3.70346	-0.774425	-0.240194	0.000318748	0.160646	chr14	43950071
PFOS	cg13120534	-0.528364	0.12677	-4.16789	-0.775565	-0.281162	5.72131e-05	0.0911228	chr14	50063923	PPIL5
PFOS	cg23909036	0.531443	0.132894	3.999	0.2723	0.790587	0.000108556	0.113016	chr14	52844616
PFOS	cg07651728	-0.707881	0.163258	-4.33596	-1.02623	-0.389528	2.97277e-05	0.0690612	chr14	56533845
PFOS	cg04002950	-0.487096	0.128104	-3.80235	-0.736899	-0.237293	0.000223703	0.145767	chr14	59511509
PFOS	cg03309895	-0.429865	0.114308	-3.7606	-0.652765	-0.206965	0.000259975	0.153312	chr14	61440439	TRMT5
PFOS	cg23110600	-0.656991	0.176564	-3.72098	-1.00129	-0.312691	0.000299508	0.159971	chr14	62012729	PRKCH
PFOS	cg09948795	-0.485033	0.133622	-3.62988	-0.745597	-0.22447	0.000413098	0.176742	chr14	64628889	SYNE2
PFOS	cg27491797	-0.915673	0.202846	-4.51412	-1.31122	-0.520123	1.45819e-05	0.0506344	chr14	65147082
PFOS	cg10880599	-0.621213	0.117186	-5.30111	-0.849725	-0.392702	5.0909e-07	0.0141578	chr14	65408480	GPX2
PFOS	cg01224340	-0.438036	0.109702	-3.99297	-0.651955	-0.224117	0.000111032	0.114586	chr14	65521454	FNTB
PFOS	cg14525494	-0.439443	0.123701	-3.55248	-0.68066	-0.198227	0.000540521	0.195205	chr14	68142348	VTI1B
PFOS	cg05372996	-0.407281	0.114026	-3.57181	-0.629632	-0.184929	0.000505606	0.190963	chr14	68273053	ZFYVE26
PFOS	cg02787240	-0.499582	0.130853	-3.81789	-0.754745	-0.244419	0.000211464	0.144676	chr14	73383003
PFOS	cg24128590	-0.887601	0.134677	-6.59058	-1.15022	-0.62498	1.07932e-09	0.00028515	chr14	74185274	C14orf43
PFOS	cg10808374	-0.580194	0.146021	-3.97337	-0.864934	-0.295453	0.000119452	0.117537	chr14	74997614	LTBP2
PFOS	cg04889691	-0.580654	0.160674	-3.61386	-0.893968	-0.267339	0.000436882	0.180743	chr14	75753249
PFOS	cg16155883	-0.519772	0.144771	-3.5903	-0.802075	-0.237468	0.000474215	0.186575	chr14	75960406
PFOS	cg09415825	-0.721141	0.197753	-3.64668	-1.10676	-0.335523	0.000389486	0.171662	chr14	75981930
PFOS	cg18991449	-0.469886	0.114989	-4.08637	-0.694114	-0.245658	7.81133e-05	0.0998856	chr14	77536428
PFOS	cg05937046	-0.427203	0.119365	-3.57898	-0.659964	-0.194442	0.000490589	0.188799	chr14	77588860
PFOS	cg20068496	0.792148	0.206915	3.82836	0.388663	1.19563	0.000203584	0.142928	chr14	78108822
PFOS	cg21915717	-0.520134	0.146429	-3.55213	-0.80567	-0.234598	0.00054117	0.195205	chr14	88201777
PFOS	cg20496526	-0.468976	0.128192	-3.6584	-0.71895	-0.219003	0.000373762	0.170398	chr14	92335333	TC2N
PFOS	cg03680507	-0.636275	0.159672	-3.98489	-0.947635	-0.324915	0.00011443	0.115396	chr14	93006426	RIN3
PFOS	cg13513847	-0.452522	0.125781	-3.59769	-0.697795	-0.207249	0.000462194	0.183753	chr14	94416458	ASB2
PFOS	cg00793648	-0.462753	0.125005	-3.70187	-0.706514	-0.218993	0.000320559	0.160646	chr14	94548768	DDX24
PFOS	cg04847275	-0.569426	0.128945	-4.41604	-0.820869	-0.317984	2.16325e-05	0.0606403	chr14	95693828	CLMN
PFOS	cg19706320	-0.705481	0.166731	-4.23127	-1.03061	-0.380357	4.4787e-05	0.0843439	chr14	100204528
PFOS	cg02727423	-0.514647	0.132705	-3.87813	-0.773422	-0.255872	0.000169802	0.137385	chr14	100258973	EML1
PFOS	cg10381121	-0.506368	0.124671	-4.06164	-0.749476	-0.26326	8.57791e-05	0.102545	chr14	100396555	EML1
PFOS	cg05622472	-0.525473	0.133708	-3.93002	-0.786203	-0.264743	0.000140291	0.126499	chr14	100841429	WARS
PFOS	cg05902963	-0.595997	0.131476	-4.53312	-0.852375	-0.339618	1.35008e-05	0.0480905	chr14	100963370	WDR25
PFOS	cg25086685	-0.592321	0.157921	-3.75074	-0.900267	-0.284375	0.000269325	0.154713	chr14	101294623	MEG3
PFOS	cg10239600	-0.476803	0.103878	-4.59002	-0.679366	-0.27424	1.07059e-05	0.0431823	chr14	103411866	CDC42BPB
PFOS	cg26062476	-0.871988	0.171319	-5.08986	-1.20606	-0.537916	1.29307e-06	0.0237382	chr14	103583177
PFOS	cg18727637	-0.592493	0.150297	-3.94215	-0.885571	-0.299414	0.000134133	0.122889	chr14	103744086
PFOS	cg22920967	-0.528036	0.12666	-4.1689	-0.775024	-0.281048	5.69908e-05	0.0911228	chr14	104047722	C14orf153
PFOS	cg11251097	-0.461811	0.126392	-3.65381	-0.708275	-0.215348	0.000379842	0.170635	chr14	105280191
PFOS	cg24746738	-0.674882	0.140957	-4.78785	-0.949749	-0.400015	4.64407e-06	0.0364403	chr14	107284280
PFOS	cg27014003	-0.480723	0.129427	-3.71423	-0.733106	-0.228339	0.000306791	0.1605	chr15	22869022	TUBGCP5
PFOS	cg27323557	-0.55684	0.15661	-3.55558	-0.86223	-0.25145	0.00053477	0.194874	chr15	25959578	ATP10A
PFOS	cg23057170	-0.617576	0.171335	-3.60449	-0.951679	-0.283472	0.000451392	0.182208	chr15	31086755
PFOS	cg02694974	-0.543667	0.142833	-3.80632	-0.82219	-0.265143	0.000220511	0.145401	chr15	38794851	RASGRP1
PFOS	cg04774722	-0.428128	0.117906	-3.63108	-0.658045	-0.19821	0.000411371	0.176432	chr15	40452024	BUB1B
PFOS	cg19635671	-0.52357	0.136206	-3.84397	-0.789172	-0.257969	0.00019236	0.141561	chr15	40592859	PLCB2
PFOS	cg05403754	-0.580519	0.129105	-4.49648	-0.832274	-0.328763	1.56607e-05	0.0523019	chr15	40633784	C15orf52
PFOS	cg16909718	-0.660467	0.186677	-3.53801	-1.02449	-0.296446	0.000568111	0.199193	chr15	41792448	ITPKA
PFOS	cg24489370	-0.465272	0.12643	-3.68009	-0.711809	-0.218734	0.000346253	0.165284	chr15	42562638	TMEM87A
PFOS	cg07790889	0.416135	0.11524	3.61104	0.191417	0.640853	0.000441209	0.181302	chr15	43309399	UBR1
PFOS	cg05468891	-0.544579	0.121593	-4.47871	-0.781685	-0.307473	1.68247e-05	0.0529165	chr15	49074811	CEP152
PFOS	cg15636757	-0.566333	0.138847	-4.07883	-0.837084	-0.295582	8.03767e-05	0.0998856	chr15	50572662	GABPB1
PFOS	cg19111801	-0.654135	0.161176	-4.05852	-0.968427	-0.339842	8.67977e-05	0.102832	chr15	51602474	CYP19A1
PFOS	cg20555018	-0.515823	0.125103	-4.12317	-0.759775	-0.271871	6.73136e-05	0.0963192	chr15	57435668	TCF12
PFOS	cg13186470	0.603992	0.161047	3.75041	0.28995	0.918034	0.000269643	0.154713	chr15	62686709
PFOS	cg10593088	-0.446744	0.123174	-3.62695	-0.686933	-0.206555	0.000417365	0.177819	chr15	63878642	USP3
PFOS	cg23451129	-0.573871	0.144698	-3.96598	-0.856033	-0.291709	0.000122781	0.119698	chr15	65366824
PFOS	cg22493397	-0.638881	0.180469	-3.54011	-0.990796	-0.286966	0.000564038	0.199028	chr15	65819920
PFOS	cg17328034	-0.503631	0.141984	-3.54709	-0.780501	-0.226762	0.00055064	0.197295	chr15	66163222	RAB11A
PFOS	cg22002893	-0.485348	0.133182	-3.64426	-0.745052	-0.225644	0.000392798	0.172384	chr15	66220351	MEGF11
PFOS	cg09014902	-0.539079	0.146817	-3.67177	-0.825373	-0.252786	0.00035657	0.167492	chr15	67409482	SMAD3
PFOS	cg15387258	-0.7242	0.174117	-4.15927	-1.06373	-0.384672	5.914e-05	0.0913711	chr15	67458791	SMAD3
PFOS	cg05852056	-0.616839	0.130547	-4.72501	-0.871406	-0.362271	6.12994e-06	0.0404874	chr15	68208120
PFOS	cg12960942	-0.637101	0.172033	-3.70336	-0.972566	-0.301637	0.000316952	0.160646	chr15	68842668
PFOS	cg07956771	-0.679287	0.133434	-5.09081	-0.939483	-0.419091	1.28772e-06	0.0237382	chr15	71839040	THSD4
PFOS	cg14903393	-0.570993	0.156214	-3.6552	-0.87561	-0.266376	0.000377989	0.170635	chr15	73023797	BBS4
PFOS	cg21617859	-0.635701	0.159247	-3.99191	-0.946233	-0.325169	0.000111472	0.114815	chr15	74079688
PFOS	cg14503537	-0.554238	0.14938	-3.71025	-0.845529	-0.262946	0.000311157	0.160646	chr15	75044351	CYP1A2
PFOS	cg02476987	-0.60672	0.137427	-4.41485	-0.874702	-0.338737	2.17359e-05	0.0606403	chr15	75192170
PFOS	cg15910200	-0.651654	0.157871	-4.12777	-0.959502	-0.343806	6.67221e-05	0.0963192	chr15	77826145
PFOS	cg11790576	-0.682906	0.142567	-4.79009	-0.960911	-0.404902	4.66831e-06	0.0364403	chr15	78131733
PFOS	cg06915844	-0.560997	0.137322	-4.08526	-0.828775	-0.293219	7.84408e-05	0.0998856	chr15	78552643
PFOS	cg24739098	-0.437442	0.0974123	-4.49062	-0.627396	-0.247488	1.60354e-05	0.0523019	chr15	79297159	RASGRF1
PFOS	cg22105827	-0.464929	0.126908	-3.66352	-0.712399	-0.217459	0.000367085	0.168825	chr15	79852078
PFOS	cg25188900	-0.599028	0.146854	-4.07907	-0.885393	-0.312663	8.03043e-05	0.0998856	chr15	80636017
PFOS	cg05721790	-0.542938	0.150483	-3.60798	-0.836379	-0.249497	0.000445933	0.181886	chr15	81135764	KIAA1199
PFOS	cg12417954	-0.4995	0.129108	-3.86886	-0.75126	-0.24774	0.000175658	0.137639	chr15	81229184	CEMIP
PFOS	cg13576024	-0.477568	0.11886	-4.01792	-0.709344	-0.245792	0.00010113	0.110908	chr15	81633819	TMC3-AS1
PFOS	cg03340215	-0.497415	0.13792	-3.60654	-0.76636	-0.228471	0.000448176	0.181886	chr15	83315615	CPEB1
PFOS	cg11620556	-0.529477	0.125153	-4.23064	-0.773525	-0.285428	4.48964e-05	0.0843439	chr15	85146105	ZSCAN2
PFOS	cg12863693	-0.748973	0.179603	-4.17015	-1.0992	-0.398747	5.67177e-05	0.0911228	chr15	85201151	NMB
PFOS	cg03455555	-0.611025	0.172448	-3.54324	-0.947298	-0.274751	0.000557989	0.19848	chr15	85356531
PFOS	cg09958418	-0.368057	0.0959905	-3.83431	-0.555238	-0.180875	0.000199238	0.142928	chr15	86848975	AGBL1-AS1
PFOS	cg11526413	-0.4554	0.104756	-4.34726	-0.659673	-0.251127	2.84301e-05	0.0679735	chr15	90223712	PLIN1
PFOS	cg00260169	-0.405182	0.110868	-3.65462	-0.621375	-0.188988	0.000378767	0.170635	chr15	90233087	PEX11A
PFOS	cg24049235	-0.532635	0.113629	-4.68749	-0.754211	-0.311058	7.06793e-06	0.0408477	chr15	90235068	PEX11A
PFOS	cg11327565	-0.403862	0.112195	-3.59965	-0.622642	-0.185082	0.000459055	0.183199	chr15	90892795	GABARAPL3
PFOS	cg04264272	-0.50501	0.123568	-4.08691	-0.745967	-0.264053	7.79522e-05	0.0998856	chr15	99676703	TTC23
PFOS	cg11280185	-0.856207	0.209742	-4.08219	-1.2652	-0.44721	7.93611e-05	0.0998856	chr16	237270
PFOS	cg12689475	-0.40156	0.112544	-3.56803	-0.62102	-0.1821	0.000512254	0.191877	chr16	837842	RPUSD1
PFOS	cg08018572	-0.470598	0.124081	-3.79268	-0.712556	-0.228641	0.000231647	0.147654	chr16	1014592	LMF1
PFOS	cg01003164	-0.638127	0.158783	-4.01887	-0.947754	-0.328501	0.000100771	0.110908	chr16	1457823	UNKL
PFOS	cg01280850	-0.474763	0.127962	-3.71019	-0.724289	-0.225238	0.000311222	0.160646	chr16	1508041	CLCN7
PFOS	cg08606573	-0.468576	0.11718	-3.99876	-0.697078	-0.240074	0.000108655	0.113016	chr16	3821477	CREBBP
PFOS	cg20088470	-0.442412	0.119269	-3.70936	-0.674986	-0.209838	0.00031214	0.160646	chr16	4589422	CDIP1
PFOS	cg03501803	-0.702993	0.175601	-4.00336	-1.04541	-0.360572	0.000106799	0.112813	chr16	5052982	SEC14L5
PFOS	cg03979510	-0.572228	0.161627	-3.54042	-0.887402	-0.257055	0.000563435	0.199028	chr16	5641033
PFOS	cg04158290	-0.440188	0.118813	-3.70488	-0.671873	-0.208503	0.000317146	0.160646	chr16	8740029	C16orf68
PFOS	cg15819396	-0.541743	0.150924	-3.58951	-0.836045	-0.247441	0.000475528	0.186674	chr16	8776944	ABAT
PFOS	cg27018309	-0.481473	0.134061	-3.59144	-0.742892	-0.220053	0.000472346	0.185978	chr16	8943122	PMM2
PFOS	cg17825664	-0.5186	0.123596	-4.19593	-0.759612	-0.277588	5.13552e-05	0.0887906	chr16	9128028
PFOS	cg13999061	-0.34092	0.0916672	-3.71911	-0.519671	-0.162169	0.000301513	0.159971	chr16	10478659	ATF7IP2
PFOS	cg19091986	-0.512163	0.143025	-3.58092	-0.791063	-0.233263	0.000489902	0.188799	chr16	10653089	EMP2
PFOS	cg07831164	-0.503723	0.135505	-3.71738	-0.767957	-0.239489	0.000303367	0.159971	chr16	10836225	NUBP1
PFOS	cg13036397	-0.468411	0.122487	-3.82418	-0.70726	-0.229562	0.000206697	0.14338	chr16	11070685	CLEC16A
PFOS	cg00478870	-0.471204	0.122733	-3.83925	-0.710534	-0.231874	0.000195691	0.142368	chr16	12072554	SNX29
PFOS	cg12838928	-0.484404	0.1342	-3.60958	-0.746094	-0.222715	0.000443447	0.181684	chr16	16112597	ABCC1
PFOS	cg08296335	-0.57863	0.152565	-3.79267	-0.876132	-0.281127	0.000231657	0.147654	chr16	19180726	SYT17
PFOS	cg07537551	-0.525119	0.131673	-3.98804	-0.781882	-0.268356	0.000113093	0.114917	chr16	22115461	VWA3A
PFOS	cg24274421	-0.531062	0.13017	-4.07976	-0.784894	-0.277231	8.00956e-05	0.0998856	chr16	23084236	USP31
PFOS	cg08433696	-0.582065	0.161159	-3.61175	-0.896325	-0.267806	0.000437692	0.180743	chr16	23163450
PFOS	cg20990472	-0.565139	0.13336	-4.23769	-0.825191	-0.305086	4.36834e-05	0.0839504	chr16	24183418	PRKCB
PFOS	cg04156064	-0.519098	0.134455	-3.86075	-0.781286	-0.25691	0.000180945	0.139312	chr16	24908044	SLC5A11
PFOS	cg07135296	-0.551775	0.141696	-3.89407	-0.828082	-0.275467	0.000160156	0.133931	chr16	27761488	KIAA0556
PFOS	cg15228629	-0.543331	0.124792	-4.35388	-0.786676	-0.299986	2.76954e-05	0.0671713	chr16	28309072	SBK1
PFOS	cg22486192	-0.612919	0.172517	-3.5528	-0.949328	-0.276511	0.000539914	0.195205	chr16	29848547	MVP
PFOS	cg22266511	-0.400351	0.111951	-3.57614	-0.618655	-0.182048	0.000498079	0.18939	chr16	30079978	ALDOA
PFOS	cg08130222	-0.48667	0.131729	-3.69448	-0.743542	-0.229798	0.000329065	0.161593	chr16	30386044	MYLPF
PFOS	cg14021764	-0.430345	0.119284	-3.60774	-0.662949	-0.197742	0.00044631	0.181886	chr16	30531032	ITGAL
PFOS	cg01792666	-0.38714	0.109157	-3.54663	-0.599996	-0.174284	0.000551511	0.197295	chr16	30710912	SRCAP
PFOS	cg03761479	-0.400191	0.0941256	-4.25167	-0.583736	-0.216646	4.13695e-05	0.0832185	chr16	30714243	SRCAP
PFOS	cg04530214	-0.477471	0.131683	-3.62592	-0.734252	-0.22069	0.000418862	0.177819	chr16	30816719
PFOS	cg06089468	-0.438021	0.112111	-3.90702	-0.656638	-0.219404	0.000152711	0.132106	chr16	30883978
PFOS	cg15073241	-0.482681	0.115859	-4.16611	-0.708606	-0.256756	5.76066e-05	0.0911228	chr16	31906151	ZNF267
PFOS	cg27474479	-0.575	0.14854	-3.871	-0.864653	-0.285346	0.000174291	0.137639	chr16	47155107	NETO2
PFOS	cg16530426	-0.470853	0.103639	-4.54319	-0.672949	-0.268756	1.29595e-05	0.0480905	chr16	47539137	PHKB
PFOS	cg26238065	-0.511945	0.126225	-4.05582	-0.758083	-0.265807	8.76855e-05	0.10342	chr16	48216188	ABCC11
PFOS	cg12954379	-0.455999	0.128243	-3.55573	-0.706073	-0.205924	0.000531719	0.19475	chr16	48431231	MIR5095
PFOS	cg08557347	0.773721	0.192652	4.01616	0.398049	1.14939	0.000101801	0.110908	chr16	48653604	MIR5095
PFOS	cg26564280	-0.510513	0.120222	-4.24641	-0.744946	-0.27608	4.22259e-05	0.0832185	chr16	49443753
PFOS	cg07098455	0.761689	0.180213	4.2266	0.410273	1.1131	4.56054e-05	0.0843439	chr16	49562285	ZNF423
PFOS	cg03466717	0.766112	0.196617	3.89646	0.382708	1.14952	0.000158756	0.133151	chr16	49564370	ZNF423
PFOS	cg01561092	0.714022	0.192587	3.70753	0.338478	1.08957	0.000314177	0.160646	chr16	50100815	HEATR3
PFOS	cg21452432	-0.481563	0.121406	-3.96657	-0.718304	-0.244822	0.000122514	0.119658	chr16	50185838	PAPD5
PFOS	cg27520536	-0.568094	0.148863	-3.81621	-0.858377	-0.277811	0.000212755	0.144676	chr16	54228323
PFOS	cg16861537	0.603665	0.126865	4.75833	0.356279	0.851051	5.33348e-06	0.0375753	chr16	55542330	LPCAT2
PFOS	cg07081561	-0.559853	0.140084	-3.99654	-0.833018	-0.286688	0.00010956	0.11351	chr16	56847487	NUP93
PFOS	cg03737666	-0.516443	0.131055	-3.94065	-0.772001	-0.260885	0.000134883	0.122889	chr16	58454122
PFOS	cg11182328	-0.722593	0.175851	-4.10913	-1.0655	-0.379685	7.16382e-05	0.0967889	chr16	58637405	CNOT1
PFOS	cg09407859	-0.529762	0.132835	-3.98811	-0.788791	-0.270733	0.000113065	0.114917	chr16	66995461	CES3
PFOS	cg27456012	-0.493333	0.130896	-3.76889	-0.748581	-0.238086	0.000252352	0.152249	chr16	67201719	HSF4
PFOS	cg10215414	-0.523312	0.13587	-3.85158	-0.788258	-0.258366	0.000187101	0.140436	chr16	67361708	KCTD19
PFOS	cg24527003	-0.626275	0.14073	-4.45019	-0.900699	-0.351852	1.88692e-05	0.0576755	chr16	67559441	LOC100505942
PFOS	cg19966955	-0.55779	0.137294	-4.06273	-0.825514	-0.290066	8.5429e-05	0.102545	chr16	68267532	ESRP2
PFOS	cg04304036	0.568469	0.14304	3.97419	0.289541	0.847397	0.000119085	0.117514	chr16	68334619	SLC7A6
PFOS	cg01140985	-0.453756	0.117193	-3.87187	-0.682283	-0.225229	0.000173739	0.137639	chr16	71843559	AP1G1
PFOS	cg08992827	-0.371622	0.102909	-3.61117	-0.572295	-0.17095	0.000440995	0.181302	chr16	73125573	HTA
PFOS	cg17817949	-0.572312	0.160882	-3.55733	-0.886032	-0.258591	0.000531549	0.19475	chr16	73777761
PFOS	cg07670227	-0.498736	0.137686	-3.62227	-0.767224	-0.230249	0.000424237	0.178353	chr16	74755435	FA2H
PFOS	cg02171206	-1.05608	0.276221	-3.82331	-1.59471	-0.517447	0.000207353	0.143407	chr16	78512543	WWOX
PFOS	cg25384018	-0.59871	0.145555	-4.11329	-0.882543	-0.314878	7.05131e-05	0.0963506	chr16	82659494	CDH13
PFOS	cg05253165	-0.52695	0.122834	-4.28994	-0.766476	-0.287424	3.56251e-05	0.0765201	chr16	84033146	NECAB2
PFOS	cg09255459	-0.496644	0.136796	-3.63054	-0.763396	-0.229891	0.000412155	0.176543	chr16	85021975	ZDHHC7
PFOS	cg07532353	-0.509023	0.133744	-3.80595	-0.769824	-0.248222	0.000220811	0.145401	chr16	85608659
PFOS	cg04068914	-0.385463	0.108763	-3.54405	-0.597552	-0.173374	0.000556439	0.198124	chr16	86589886	MTHFSD
PFOS	cg00426486	0.618984	0.161643	3.82932	0.303779	0.934188	0.00020288	0.142928	chr16	86605100
PFOS	cg08569253	-0.542319	0.147876	-3.66739	-0.830677	-0.25396	0.000362122	0.168813	chr16	86930198
PFOS	cg16676871	-0.399386	0.103622	-3.85424	-0.60145	-0.197322	0.00018529	0.139865	chr16	87032893
PFOS	cg05410763	-0.515436	0.13654	-3.77498	-0.781689	-0.249183	0.000246894	0.151766	chr16	87389284	FBXO31
PFOS	cg25607814	-0.534811	0.140337	-3.8109	-0.808469	-0.261153	0.000216891	0.145401	chr16	87432551	MAP1LC3B
PFOS	cg11603393	-0.582836	0.130923	-4.45175	-0.838135	-0.327536	1.87513e-05	0.0576755	chr16	88643521	ZC3H18
PFOS	cg01515391	-0.428523	0.11129	-3.85053	-0.645538	-0.211509	0.000187818	0.140436	chr16	88690342	ZC3H18
PFOS	cg02224002	-0.56514	0.137041	-4.12386	-0.83237	-0.297909	6.77257e-05	0.0963192	chr16	88769526	RNF166
PFOS	cg20022486	-0.636704	0.132426	-4.80799	-0.894936	-0.378473	4.32966e-06	0.0364403	chr16	89561945
PFOS	cg03022813	0.621329	0.175627	3.53778	0.278857	0.963801	0.000568568	0.199221	chr16	90023526	DEF8
PFOS	cg03078913	-0.607289	0.160869	-3.77504	-0.920984	-0.293593	0.000246836	0.151766	chr17	458986	VPS53
PFOS	cg24933258	-0.530168	0.136053	-3.89678	-0.795471	-0.264865	0.000158574	0.133151	chr17	625144
PFOS	cg15410664	-0.462611	0.130819	-3.53627	-0.717707	-0.207514	0.000571528	0.199547	chr17	1557654	PRPF8
PFOS	cg20349018	-0.565528	0.137866	-4.102	-0.834367	-0.296689	7.36086e-05	0.0977627	chr17	2238198	TSR1
PFOS	cg15077299	-0.487884	0.131665	-3.7055	-0.74463	-0.231137	0.000316456	0.160646	chr17	2570917	PAFAH1B1
PFOS	cg21668653	-1.00916	0.223622	-4.51278	-1.44522	-0.573094	1.46617e-05	0.0506344	chr17	2773306	RAP1GAP2
PFOS	cg01004002	-0.42484	0.106076	-4.00504	-0.631689	-0.217991	0.000106132	0.112813	chr17	4745176	MINK1
PFOS	cg02254709	-0.705796	0.151839	-4.64831	-1.00188	-0.409709	8.42555e-06	0.0408477	chr17	5400462
PFOS	cg08750459	0.962139	0.262557	3.6645	0.450154	1.47412	0.000365819	0.168825	chr17	6558815
PFOS	cg16425057	-0.842951	0.155113	-5.43444	-1.14542	-0.540481	2.79561e-07	0.0114546	chr17	6801554	ALOX12P2
PFOS	cg05139369	-0.527522	0.124118	-4.25016	-0.769552	-0.285492	4.1614e-05	0.0832185	chr17	7517402	SHBG
PFOS	cg10208587	0.579041	0.157836	3.66862	0.271261	0.886822	0.000360545	0.168442	chr17	7756573	KDM6B
PFOS	cg03734677	-0.626685	0.139169	-4.50304	-0.898065	-0.355304	1.52509e-05	0.0517006	chr17	8282746	RPL26
PFOS	cg07796220	-0.660555	0.162261	-4.07093	-0.976965	-0.344145	8.28193e-05	0.101769	chr17	8702369	MFSD6L
PFOS	cg16581233	-0.753088	0.15779	-4.77271	-1.06078	-0.445396	5.02175e-06	0.0373752	chr17	10532292	MYH3
PFOS	cg00549475	-0.541977	0.120035	-4.51516	-0.776045	-0.307909	1.45208e-05	0.0506344	chr17	10632715	TMEM220
PFOS	cg01531763	-0.463392	0.125825	-3.68283	-0.708751	-0.218033	0.000342916	0.164124	chr17	10634954	TMEM220
PFOS	cg04515268	-0.584674	0.124721	-4.68784	-0.827881	-0.341467	7.1546e-06	0.0408477	chr17	12516748
PFOS	cg02568806	-0.657263	0.153317	-4.28695	-0.956231	-0.358294	3.60444e-05	0.0767963	chr17	13400236	HS3ST3A1
PFOS	cg10868156	-0.514452	0.13866	-3.71017	-0.784839	-0.244065	0.000311252	0.160646	chr17	17713364	RAI1
PFOS	cg24132442	-0.612794	0.143129	-4.28142	-0.891895	-0.333693	3.68334e-05	0.0781621	chr17	18154277	FLII
PFOS	cg02963265	-0.534129	0.124288	-4.29752	-0.77649	-0.291768	3.45821e-05	0.0759993	chr17	20195136	SPECC1
PFOS	cg27004291	-0.595502	0.165942	-3.58862	-0.919089	-0.271916	0.000476993	0.186972	chr17	26215918	LYRM9
PFOS	cg17914494	-0.556453	0.156915	-3.5462	-0.862437	-0.250468	0.000549484	0.197131	chr17	27209424	FLOT2
PFOS	cg11708466	-0.496786	0.138942	-3.5755	-0.767722	-0.22585	0.000499183	0.189485	chr17	27339103
PFOS	cg22031252	-0.713177	0.12744	-5.59619	-0.961684	-0.464669	1.33613e-07	0.00904374	chr17	30825346	MYO1D
PFOS	cg04652782	-0.555699	0.138418	-4.01463	-0.825615	-0.285783	0.000102385	0.111091	chr17	35408461	AATF
PFOS	cg14697334	-0.47046	0.113307	-4.15208	-0.691409	-0.249511	6.07948e-05	0.0923084	chr17	37784699	PPP1R1B
PFOS	cg02326883	-0.50986	0.137941	-3.69622	-0.778844	-0.240875	0.000327041	0.161504	chr17	37820254	STARD3
PFOS	cg23834489	-0.427401	0.11489	-3.72009	-0.651437	-0.203366	0.00030046	0.159971	chr17	38150622	PSMD3
PFOS	cg09739392	-0.685257	0.148169	-4.62483	-0.974187	-0.396327	9.28113e-06	0.0422724	chr17	38610523	IGFBP4
PFOS	cg03183163	-0.536277	0.139046	-3.85683	-0.807416	-0.265137	0.000183546	0.139545	chr17	38619633
PFOS	cg13672106	-0.680834	0.180142	-3.77943	-1.03211	-0.329557	0.000242973	0.150854	chr17	38984421	TMEM99
PFOS	cg25810999	-0.455795	0.118748	-3.83833	-0.687354	-0.224236	0.000196345	0.142368	chr17	39156115	KRTAP3-2
PFOS	cg25716428	-0.463994	0.126623	-3.66437	-0.710909	-0.217079	0.000365996	0.168825	chr17	39184318	KRTAP1-5
PFOS	cg07992403	-0.405587	0.109777	-3.69466	-0.619651	-0.191523	0.000328854	0.161593	chr17	39447519
PFOS	cg02562004	-0.52776	0.138908	-3.79934	-0.798632	-0.256889	0.000226144	0.146616	chr17	39792221	KRT42P
PFOS	cg11510871	-0.541981	0.125187	-4.32937	-0.786097	-0.297866	3.05113e-05	0.0699508	chr17	40703470	HSD17B1
PFOS	cg13317831	-0.530917	0.139589	-3.80344	-0.803115	-0.258719	0.000222821	0.145767	chr17	41878528	MPP3
PFOS	cg14905692	-0.771905	0.200553	-3.84889	-1.16298	-0.380827	0.000188941	0.14081	chr17	42159549	HDAC5
PFOS	cg05257097	-0.634583	0.157735	-4.02309	-0.942166	-0.326999	9.83956e-05	0.11041	chr17	43340758	MAP3K14-AS1
PFOS	cg04122977	-0.55857	0.15471	-3.61043	-0.860254	-0.256885	0.000442137	0.181483	chr17	43419820
PFOS	cg22576682	-0.646819	0.164184	-3.93959	-0.966979	-0.32666	0.000135411	0.123149	chr17	45804024
PFOS	cg20811755	-0.546903	0.143098	-3.82187	-0.825944	-0.267862	0.000207043	0.14338	chr17	46618614
PFOS	cg15391690	-0.485751	0.133177	-3.64742	-0.745446	-0.226056	0.000388476	0.171627	chr17	47966866
PFOS	cg14129873	-0.682498	0.132671	-5.14429	-0.941207	-0.42379	1.01912e-06	0.0234127	chr17	49411250	LOC101927274
PFOS	cg16535752	-0.568648	0.14386	-3.95279	-0.849174	-0.288121	0.000128947	0.121809	chr17	57448097	YPEL2
PFOS	cg20598124	-0.448774	0.123208	-3.64241	-0.68903	-0.208518	0.000395366	0.172591	chr17	57456381	YPEL2
PFOS	cg05575837	-0.477255	0.134093	-3.55914	-0.738737	-0.215774	0.000528237	0.19475	chr17	57968421	TUBD1
PFOS	cg13291611	-0.645903	0.16096	-4.01282	-0.959775	-0.332032	0.000103081	0.111091	chr17	59472320
PFOS	cg07433152	0.719221	0.184843	3.89098	0.358776	1.07966	0.000161986	0.134578	chr17	60782222	44630
PFOS	cg24878990	0.435691	0.121309	3.59157	0.199138	0.672245	0.000472128	0.185978	chr17	62540820	SMURF2
PFOS	cg27261218	-0.421847	0.115088	-3.66542	-0.646269	-0.197425	0.000364635	0.168825	chr17	62761791	LOC146880
PFOS	cg04944911	-0.412627	0.112667	-3.66237	-0.632328	-0.192927	0.000368574	0.168825	chr17	63090344
PFOS	cg17160506	-0.715127	0.186718	-3.82998	-1.07923	-0.351027	0.000202394	0.142928	chr17	64649540	PRKCA
PFOS	cg08124824	-0.680787	0.136263	-4.99612	-0.9465	-0.415074	1.90897e-06	0.0265441	chr17	64948330
PFOS	cg19347596	0.569303	0.15132	3.76224	0.274228	0.864377	0.000258452	0.153097	chr17	65774283
PFOS	cg11869510	-0.491233	0.115274	-4.26145	-0.716017	-0.266449	3.98225e-05	0.0812424	chr17	65990431	C17orf58
PFOS	cg14722400	-0.48105	0.117055	-4.10961	-0.709307	-0.252793	7.15092e-05	0.0967889	chr17	66325784	ARSG
PFOS	cg24722527	-0.552623	0.116555	-4.74131	-0.779904	-0.325341	5.72697e-06	0.0385908	chr17	67099715	ABCA6
PFOS	cg07905199	-0.714955	0.146702	-4.8735	-1.00102	-0.428885	3.28154e-06	0.0339986	chr17	67507798	MAP2K6
PFOS	cg00669733	-0.611782	0.153353	-3.98936	-0.910821	-0.312742	0.000112539	0.114917	chr17	71353459	SDK2
PFOS	cg25748524	-0.542004	0.134884	-4.0183	-0.805027	-0.278981	0.000100984	0.110908	chr17	71969834
PFOS	cg08767093	-0.434502	0.111911	-3.88258	-0.652727	-0.216276	0.000167056	0.135817	chr17	72476131	CD300A
PFOS	cg19026231	-0.864002	0.232172	-3.72138	-1.31674	-0.411266	0.000299082	0.159971	chr17	73761710	GALK1
PFOS	cg01430390	-0.324745	0.0912499	-3.55885	-0.502682	-0.146808	0.000528759	0.19475	chr17	73841288	UNC13D
PFOS	cg24126567	-0.645592	0.176916	-3.64915	-0.990578	-0.300607	0.000386111	0.171299	chr17	74525046	CYGB
PFOS	cg08195928	-0.578396	0.162756	-3.55376	-0.89577	-0.261021	0.000538142	0.19516	chr17	76618468
PFOS	cg18522655	-0.628036	0.175632	-3.57587	-0.970518	-0.285554	0.000498558	0.18939	chr17	77461284	HRNBP3
PFOS	cg03892103	-0.640346	0.169582	-3.77603	-0.971031	-0.309661	0.000245963	0.151766	chr17	78513611
PFOS	cg25899969	-0.563598	0.151093	-3.73013	-0.85823	-0.268966	0.000288123	0.157111	chr17	78817938	RPTOR
PFOS	cg01815074	-0.462259	0.127617	-3.62224	-0.711112	-0.213406	0.00042429	0.178353	chr17	79657406	HGS
PFOS	cg26380536	-0.699752	0.149095	-4.69334	-0.990487	-0.409017	6.99309e-06	0.0408477	chr17	79848536	ALYREF
PFOS	cg22213022	0.641993	0.173122	3.70833	0.304406	0.979581	0.000313286	0.160646	chr17	80268823
PFOS	cg18695427	-0.425764	0.112418	-3.78732	-0.64498	-0.206548	0.000236168	0.148735	chr17	80780358	TBCD
PFOS	cg18254282	-0.481242	0.122518	-3.92794	-0.720151	-0.242332	0.000141374	0.126826	chr17	80909702	B3GNTL1
PFOS	cg11844697	-0.415055	0.111129	-3.73489	-0.631758	-0.198353	0.000285026	0.156856	chr17	80935769	B3GNTL1
PFOS	cg16486885	-0.417364	0.115287	-3.62023	-0.642174	-0.192555	0.000427283	0.1789	chr17	80977151	B3GNTL1
PFOS	cg08123067	-0.592468	0.165254	-3.5852	-0.914712	-0.270223	0.000482687	0.187949	chr17	81047183	METRNL
PFOS	cg12459775	-0.591812	0.153572	-3.85364	-0.891278	-0.292346	0.000185696	0.139971	chr18	623794	CLUL1
PFOS	cg09090068	0.43336	0.109577	3.95486	0.219686	0.647035	0.000127959	0.121604	chr18	3618675	DLGAP1
PFOS	cg04214965	0.565757	0.137897	4.10275	0.296858	0.834657	7.33986e-05	0.0977627	chr18	3875619	DLGAP1
PFOS	cg25655905	0.563943	0.135326	4.16728	0.300057	0.82783	5.73481e-05	0.0911228	chr18	5544590	EPB41L3
PFOS	cg02037682	-0.488582	0.133781	-3.6521	-0.749455	-0.227708	0.000382142	0.170635	chr18	8996384
PFOS	cg08918523	0.559412	0.133974	4.17553	0.298163	0.820661	5.55557e-05	0.0908824	chr18	9153443	ANKRD12
PFOS	cg25545260	-0.666237	0.136116	-4.89462	-0.931663	-0.40081	2.99962e-06	0.0333225	chr18	9653626
PFOS	cg09829765	0.472564	0.129435	3.65096	0.220165	0.724963	0.000383669	0.170635	chr18	18642557	ROCK1
PFOS	cg01041674	-0.667162	0.164118	-4.06515	-0.987191	-0.347132	8.46514e-05	0.102473	chr18	29365491
PFOS	cg22109234	-0.560885	0.136387	-4.11245	-0.82684	-0.29493	7.07394e-05	0.0963506	chr18	33329992
PFOS	cg00221400	-0.516189	0.125982	-4.09733	-0.761854	-0.270524	7.49293e-05	0.0984594	chr18	34235154	FHOD3
PFOS	cg18803301	-0.398667	0.101248	-3.93752	-0.5961	-0.201233	0.000136451	0.12367	chr18	46365504	CTIF
PFOS	cg03868479	-0.488843	0.119684	-4.08446	-0.722227	-0.25546	7.86812e-05	0.0998856	chr18	51780683
PFOS	cg22952010	-0.36043	0.09342	-3.85816	-0.542599	-0.178261	0.000182658	0.139403	chr18	53257375	TCF4
PFOS	cg08610998	-0.510725	0.142633	-3.5807	-0.788859	-0.232591	0.000490278	0.188799	chr18	54300104	TXNL1
PFOS	cg21695035	-0.585769	0.162792	-3.59826	-0.903213	-0.268324	0.000461281	0.183536	chr18	55566233
PFOS	cg08446213	-0.561339	0.154343	-3.63695	-0.862308	-0.260369	0.000402999	0.174541	chr18	56268032	ALPK2
PFOS	cg15294119	-0.568719	0.141937	-4.00684	-0.845496	-0.291942	0.000105417	0.112755	chr18	56303440
PFOS	cg04517290	-0.573809	0.150331	-3.81696	-0.866955	-0.280662	0.000212185	0.144676	chr18	56487055
PFOS	cg12406559	-0.565689	0.156191	-3.62178	-0.870261	-0.261117	0.000424967	0.178405	chr18	56530302	ZNF532
PFOS	cg12257588	-0.438008	0.122353	-3.57988	-0.676595	-0.19942	0.000491683	0.188808	chr18	59616632
PFOS	cg02161782	-0.542866	0.136974	-3.96327	-0.809965	-0.275766	0.000124022	0.120242	chr18	60893207	BCL2
PFOS	cg12929678	-0.669308	0.180568	-3.70668	-1.02142	-0.3172	0.000315134	0.160646	chr18	67624393	CD226
PFOS	cg17346907	-0.479734	0.128138	-3.7439	-0.729602	-0.229866	0.000275996	0.155473	chr18	74397591
PFOS	cg20999348	0.471563	0.132692	3.55382	0.212814	0.730312	0.000538029	0.19516	chr19	789658
PFOS	cg21046951	-0.538161	0.150838	-3.56781	-0.832295	-0.244027	0.000512655	0.191877	chr19	993855	WDR18
PFOS	cg26184142	0.749798	0.183702	4.08161	0.39158	1.10802	7.95364e-05	0.0998856	chr19	1256999	MIDN
PFOS	cg15161251	-0.517163	0.13936	-3.71099	-0.788915	-0.245411	0.000310343	0.160646	chr19	1305252
PFOS	cg13954461	0.789116	0.194498	4.05719	0.409845	1.16839	8.72349e-05	0.103118	chr19	1975271	CSNK1G2
PFOS	cg26419279	-0.575918	0.153051	-3.7629	-0.874368	-0.277467	0.000257836	0.153076	chr19	2315192
PFOS	cg12959079	-0.463268	0.122788	-3.7729	-0.702704	-0.223831	0.000248745	0.152123	chr19	2488464
PFOS	cg09920172	-0.831461	0.20691	-4.01847	-1.23494	-0.427986	0.000100923	0.110908	chr19	3870806
PFOS	cg11701868	0.466964	0.129937	3.59376	0.213586	0.720342	0.000468554	0.185452	chr19	4912006	UHRF1
PFOS	cg11649415	-0.687841	0.190019	-3.61985	-1.05838	-0.317303	0.000427846	0.178917	chr19	5336174	PTPRS
PFOS	cg09192190	-0.566148	0.147831	-3.82969	-0.85442	-0.277877	0.00020261	0.142928	chr19	5752188	CATSPERD
PFOS	cg01922919	-0.639305	0.164728	-3.88097	-0.960525	-0.318085	0.000166859	0.135817	chr19	5769540	CATSPERD
PFOS	cg18062651	-0.57919	0.151363	-3.8265	-0.874347	-0.284033	0.000204966	0.142962	chr19	5841170	FUT6
PFOS	cg24843246	0.605277	0.1604	3.77354	0.292496	0.918057	0.000246589	0.151766	chr19	7621952	PNPLA6
PFOS	cg08182433	-0.61871	0.137843	-4.4885	-0.887504	-0.349915	1.61731e-05	0.0523368	chr19	8556656	PRAM1
PFOS	cg07355252	-0.378697	0.103286	-3.6665	-0.580105	-0.17729	0.000363256	0.168813	chr19	8601927	MYO1F
PFOS	cg11396499	-0.376268	0.101983	-3.6895	-0.575135	-0.1774	0.000334918	0.162486	chr19	9605778	ZNF560
PFOS	cg13419792	-0.454073	0.119458	-3.80111	-0.687016	-0.221129	0.000224707	0.146043	chr19	10197996	C19orf66
PFOS	cg23524290	-0.422531	0.115149	-3.66942	-0.647072	-0.19799	0.000359537	0.168418	chr19	10542131	PDE4A
PFOS	cg07893572	-0.456658	0.116119	-3.93267	-0.68309	-0.230226	0.000138922	0.125693	chr19	10738452	SLC44A2
PFOS	cg03350993	-0.585795	0.155361	-3.77053	-0.88875	-0.28284	0.000250875	0.152249	chr19	11406175	TSPAN16
PFOS	cg03875330	-0.617079	0.16445	-3.75238	-0.937756	-0.296401	0.000267745	0.154713	chr19	11455923	TMEM205
PFOS	cg13375538	0.576173	0.135039	4.26673	0.312848	0.839498	3.9011e-05	0.0802061	chr19	12911875	PRDX2
PFOS	cg00706441	-0.666237	0.143735	-4.63517	-0.946522	-0.385953	8.77885e-06	0.0414165	chr19	12958340	MAST1
PFOS	cg04543115	-0.619619	0.164172	-3.7742	-0.939755	-0.299483	0.000247587	0.151766	chr19	12958913	MAST1
PFOS	cg22894983	-0.648189	0.173004	-3.74666	-0.985547	-0.31083	0.00027328	0.1551	chr19	12998135	KLF1
PFOS	cg01861664	-0.573776	0.154781	-3.70703	-0.875598	-0.271954	0.000314742	0.160646	chr19	13006190	GCDH
PFOS	cg11883690	-0.39391	0.107478	-3.66504	-0.603492	-0.184329	0.000363019	0.168813	chr19	16939782	SIN3B
PFOS	cg01980115	-0.636784	0.160823	-3.95953	-0.95039	-0.323179	0.000125762	0.120739	chr19	17336291	OCEL1
PFOS	cg11916067	-0.642906	0.141859	-4.53202	-0.91953	-0.366282	1.3561e-05	0.0480905	chr19	17909115	B3GNT3
PFOS	cg06700653	-0.368863	0.101909	-3.61952	-0.567586	-0.17014	0.000428339	0.178917	chr19	30361480
PFOS	cg23458168	0.595288	0.162469	3.66401	0.278474	0.912102	0.00036645	0.168825	chr19	30864867	ZNF536
PFOS	cg15525934	-0.466657	0.129579	-3.60133	-0.719336	-0.213978	0.000456381	0.183199	chr19	32836082	ZNF507
PFOS	cg02282382	-0.588574	0.120138	-4.89914	-0.822843	-0.354304	2.9424e-06	0.0333225	chr19	32836354	ZNF507
PFOS	cg24172553	-0.438735	0.123217	-3.56067	-0.679008	-0.198462	0.000525465	0.194521	chr19	35720142	FAM187B
PFOS	cg16386667	-0.470893	0.130655	-3.60408	-0.72567	-0.216115	0.000449566	0.181886	chr19	37682663	ZNF585B
PFOS	cg00616952	0.576485	0.157491	3.66044	0.269378	0.883591	0.000371091	0.169327	chr19	38692273	SIPA1L3
PFOS	cg24712395	0.638018	0.174883	3.64825	0.296996	0.979041	0.000387335	0.171554	chr19	39234666	CAPN12
PFOS	cg03531326	-0.40635	0.0994807	-4.08471	-0.600337	-0.212362	7.86071e-05	0.0998856	chr19	39443344	FBXO17
PFOS	cg03462525	-0.397094	0.110841	-3.58254	-0.613235	-0.180953	0.000487157	0.188441	chr19	39877698	PAF1
PFOS	cg10620730	-0.5712	0.153585	-3.71911	-0.87069	-0.271709	0.000301506	0.159971	chr19	40257211
PFOS	cg24916345	-0.419855	0.104467	-4.019	-0.623566	-0.216143	9.99176e-05	0.110908	chr19	40593283	ZNF780A
PFOS	cg04486835	-0.564284	0.150337	-3.75346	-0.857441	-0.271127	0.000265037	0.154713	chr19	41427900
PFOS	cg12702336	-0.42993	0.114536	-3.75367	-0.653275	-0.206585	0.000266508	0.154713	chr19	41779891	HNRNPUL1
PFOS	cg03630756	-0.583645	0.128715	-4.53441	-0.834638	-0.332651	1.34303e-05	0.0480905	chr19	41839506	TGFB1
PFOS	cg19497572	-0.488915	0.132112	-3.70077	-0.746533	-0.231297	0.000321813	0.160899	chr19	41882098	TMEM91
PFOS	cg09992085	0.65604	0.162839	4.02875	0.338503	0.973576	9.63197e-05	0.11041	chr19	41962334	PCAT19
PFOS	cg14487183	-0.453424	0.119215	-3.80341	-0.685893	-0.220954	0.000222844	0.145767	chr19	42644307
PFOS	cg03429696	-0.579178	0.153914	-3.763	-0.879311	-0.279046	0.000256118	0.153054	chr19	43884725
PFOS	cg10172459	-0.527976	0.148813	-3.54792	-0.818161	-0.237791	0.000549069	0.197131	chr19	45507844	RELB
PFOS	cg24917775	-0.591032	0.144292	-4.09609	-0.872401	-0.309663	7.52809e-05	0.0984594	chr19	46526675	PGLYRP1
PFOS	cg20265803	-0.465096	0.126187	-3.68577	-0.711161	-0.219031	0.00033937	0.163018	chr19	46917036	CCDC8
PFOS	cg02892690	-0.545054	0.11635	-4.68461	-0.771937	-0.318172	7.25103e-06	0.0408477	chr19	47812992	C5AR1
PFOS	cg11836767	-0.447284	0.121059	-3.69475	-0.68335	-0.211218	0.000328751	0.161593	chr19	48754521	CARD8
PFOS	cg23184087	-0.556017	0.14969	-3.71446	-0.847912	-0.264122	0.000306541	0.1605	chr19	48804101	CCDC114
PFOS	cg03028257	-0.489445	0.132267	-3.70043	-0.747365	-0.231524	0.000322193	0.160899	chr19	48823941	CCDC114
PFOS	cg07542476	-0.731325	0.196023	-3.73082	-1.11357	-0.349081	0.000289194	0.157533	chr19	49843160	CD37
PFOS	cg16423910	-0.777845	0.185783	-4.18685	-1.14012	-0.415569	5.26983e-05	0.0887906	chr19	49843627	CD37
PFOS	cg11317158	-0.480055	0.117168	-4.09714	-0.708533	-0.251577	7.49818e-05	0.0984594	chr19	49938204	SLC17A7
PFOS	cg08291040	-0.901595	0.220493	-4.089	-1.33156	-0.471634	7.73366e-05	0.0996678	chr19	49994485	RPL13AP5
PFOS	cg26225829	-0.836016	0.181526	-4.60549	-1.18999	-0.48204	9.9203e-06	0.0422724	chr19	50029806	RCN3
PFOS	cg07253636	-0.506239	0.122459	-4.13396	-0.745033	-0.267445	6.51622e-05	0.0959081	chr19	50077766	NOSIP
PFOS	cg05360373	-0.601547	0.163843	-3.67148	-0.92104	-0.282053	0.000356927	0.167492	chr19	50679496
PFOS	cg15559714	-0.450623	0.126232	-3.5698	-0.696775	-0.204471	0.000509131	0.191337	chr19	50808387	MYH14
PFOS	cg01193293	-0.775444	0.178455	-4.34531	-1.12343	-0.427456	2.86503e-05	0.0681481	chr19	51644554	SIGLEC7
PFOS	cg08216382	-0.460238	0.128876	-3.57116	-0.711547	-0.208929	0.000506754	0.19109	chr19	52131612	SIGLEC5
PFOS	cg00094875	-0.553981	0.133766	-4.14142	-0.814825	-0.293138	6.3329e-05	0.0939954	chr19	52597141	ZNF841
PFOS	cg08642528	-0.600876	0.115285	-5.2121	-0.825681	-0.37607	7.56027e-07	0.0190227	chr19	52784499	ZNF766
PFOS	cg24480735	-0.585309	0.152068	-3.849	-0.881841	-0.288776	0.000188867	0.14081	chr19	54219381	MIR521-2
PFOS	cg26375855	-0.443071	0.122633	-3.613	-0.682205	-0.203938	0.000438203	0.180751	chr19	54299976	NLRP12
PFOS	cg08468187	-0.390887	0.104259	-3.74919	-0.594192	-0.187582	0.000270825	0.154828	chr19	54963323	LENG8
PFOS	cg25429875	-0.609144	0.114223	-5.33293	-0.83188	-0.386409	4.32354e-07	0.0134383	chr19	55416220	NCR1
PFOS	cg07599819	-0.551237	0.154224	-3.57425	-0.851975	-0.2505	0.000501351	0.190035	chr19	57308239	ZIM2
PFOS	cg17313042	-0.436805	0.119511	-3.65492	-0.669852	-0.203758	0.000378364	0.170635	chr19	57878074	ZNF547
PFOS	cg08377980	-0.401094	0.108597	-3.69342	-0.612858	-0.18933	0.000330304	0.161694	chr19	58336951	FKBP1AP1
PFOS	cg25710214	-0.545612	0.129151	-4.2246	-0.797456	-0.293767	4.5961e-05	0.0843439	chr20	1115795	PSMF1
PFOS	cg00670253	-0.634794	0.145699	-4.35689	-0.918907	-0.350682	2.73676e-05	0.0671713	chr20	1161920	C20orf46
PFOS	cg15266100	-0.490611	0.131465	-3.73187	-0.746969	-0.234254	0.000286335	0.157109	chr20	1182639	C20orf202
PFOS	cg01497589	-0.436289	0.118794	-3.67265	-0.667937	-0.204641	0.000355459	0.167398	chr20	3640605	GFRA4
PFOS	cg01478155	-0.45354	0.12402	-3.657	-0.695378	-0.211702	0.000375605	0.170635	chr20	3764694	CENPB
PFOS	cg01219087	-0.577361	0.15886	-3.6344	-0.887138	-0.267584	0.000406617	0.175244	chr20	4572227
PFOS	cg00778516	-0.519834	0.1398	-3.71841	-0.792445	-0.247224	0.000302266	0.159971	chr20	13439418	TASP1
PFOS	cg25469221	-0.536808	0.137205	-3.91245	-0.804358	-0.269258	0.000148601	0.129999	chr20	18271924	ZNF133
PFOS	cg12245717	-0.760457	0.173278	-4.38864	-1.09835	-0.422564	2.41284e-05	0.0634287	chr20	22555206	C20orf56
PFOS	cg11679186	-0.326332	0.0922096	-3.53903	-0.506141	-0.146524	0.000566134	0.199028	chr20	30986703	ASXL1
PFOS	cg21310219	-0.571304	0.131505	-4.34433	-0.827739	-0.314868	2.8761e-05	0.0681481	chr20	31676393	BPIFB4
PFOS	cg11453190	-0.460815	0.124485	-3.70176	-0.703562	-0.218069	0.000320681	0.160646	chr20	32676498	EIF2S2
PFOS	cg26493814	-0.587646	0.115117	-5.10477	-0.812125	-0.363168	1.18977e-06	0.0237382	chr20	33868921	EIF6
PFOS	cg12929470	-0.602096	0.170273	-3.53607	-0.934128	-0.270064	0.000571921	0.199547	chr20	34241752	CPNE1
PFOS	cg01875018	-0.518099	0.140473	-3.68825	-0.792022	-0.244177	0.000336407	0.162486	chr20	35413655	C20orf117
PFOS	cg06310698	-0.427075	0.109329	-3.90631	-0.640267	-0.213882	0.00015311	0.132106	chr20	35442341	C20orf117
PFOS	cg06460190	-0.473391	0.12641	-3.74489	-0.71989	-0.226891	0.000275024	0.155422	chr20	35802908	MROH8
PFOS	cg04761991	-0.549793	0.147029	-3.73936	-0.836499	-0.263087	0.000280507	0.156278	chr20	36772847	TGM2
PFOS	cg02201962	-0.658854	0.137286	-4.79912	-0.926563	-0.391146	4.49428e-06	0.0364403	chr20	36928578
PFOS	cg05571070	0.692656	0.185711	3.72974	0.330519	1.05479	0.000290302	0.157621	chr20	37638953	DHX35
PFOS	cg00853742	-0.579258	0.137128	-4.22421	-0.846657	-0.311858	4.60298e-05	0.0843439	chr20	39990972	EMILIN3
PFOS	cg09965171	-0.559508	0.149188	-3.75037	-0.850424	-0.268592	0.000269684	0.154713	chr20	42644824	TOX2
PFOS	cg20640025	0.480605	0.128369	3.74394	0.230286	0.730925	0.000275953	0.155473	chr20	44329456	WFDC13
PFOS	cg06395265	-0.370107	0.100645	-3.67734	-0.566366	-0.173848	0.00034759	0.165535	chr20	44511961	ZSWIM1
PFOS	cg06060522	-0.775965	0.198732	-3.90458	-1.16349	-0.388438	0.000154086	0.132132	chr20	44782039
PFOS	cg12735852	-0.402102	0.108609	-3.70228	-0.613891	-0.190314	0.000320086	0.160646	chr20	45313808	SLC13A3
PFOS	cg15008680	0.483418	0.131646	3.67212	0.226709	0.740127	0.000356134	0.167492	chr20	47707376	CSE1L
PFOS	cg16415710	-0.529343	0.145506	-3.63795	-0.81308	-0.245607	0.000399329	0.173236	chr20	49297204	FAM65C
PFOS	cg15108665	-0.551798	0.15359	-3.59266	-0.851299	-0.252297	0.000470343	0.185604	chr20	49468627	BCAS4
PFOS	cg15453222	-0.494884	0.129971	-3.80765	-0.748327	-0.24144	0.000218007	0.145401	chr20	51796093	TSHZ2
PFOS	cg04426621	-0.569743	0.146341	-3.89326	-0.855107	-0.284378	0.000160634	0.134087	chr20	52444699
PFOS	cg06065549	-0.429368	0.118269	-3.63044	-0.659992	-0.198744	0.000412298	0.176543	chr20	57427443	GNAS
PFOS	cg02493947	-0.508837	0.11936	-4.26306	-0.741588	-0.276086	3.95739e-05	0.0810482	chr20	57997567
PFOS	cg04814646	0.744265	0.194942	3.81787	0.364127	1.1244	0.00021148	0.144676	chr20	61417030
PFOS	cg10092867	-0.511256	0.140613	-3.6359	-0.785452	-0.23706	0.000404492	0.174901	chr20	61447394	COL9A3
PFOS	cg14448145	-0.413697	0.0987601	-4.18891	-0.606279	-0.221115	5.27646e-05	0.0887906	chr20	62525650	DNAJC5
PFOS	cg20316542	-0.583403	0.156157	-3.736	-0.887909	-0.278897	0.000283893	0.156689	chr20	62693429	TCEA2
PFOS	cg02274584	0.527599	0.144324	3.65565	0.246166	0.809031	0.000377399	0.170635	chr21	29602444	LOC101927973
PFOS	cg21302989	-0.418622	0.111846	-3.74285	-0.636721	-0.200523	0.000277027	0.155538	chr21	32410600	KRTAP19-8
PFOS	cg26289452	-0.435158	0.117037	-3.71811	-0.663381	-0.206935	0.000302584	0.159971	chr21	35172165	ITSN1
PFOS	cg11363999	0.647027	0.172722	3.74607	0.31022	0.983834	0.000273863	0.155264	chr21	36880976	LOC100506403
PFOS	cg22879130	-0.39839	0.104575	-3.80962	-0.602311	-0.194469	0.000217894	0.145401	chr21	40287759	LOC400867
PFOS	cg07968795	-0.582544	0.136354	-4.27229	-0.848434	-0.316654	3.81717e-05	0.0794817	chr21	44561504
PFOS	cg03058480	-0.594329	0.136483	-4.35461	-0.86047	-0.328188	2.7616e-05	0.0671713	chr21	45114940	RRP1B
PFOS	cg08443717	-0.503528	0.113858	-4.42244	-0.72555	-0.281506	2.10871e-05	0.0606403	chr21	45585347
PFOS	cg07018760	-0.605472	0.155049	-3.90504	-0.907817	-0.303126	0.000153829	0.132132	chr21	46074616	KRTAP12-4
PFOS	cg14321138	0.430147	0.104841	4.10287	0.225708	0.634586	7.33669e-05	0.0977627	chr21	46251019
PFOS	cg06552850	-0.498178	0.133819	-3.72278	-0.759126	-0.237231	0.0002976	0.159968	chr21	46875414	COL18A1
PFOS	cg09669360	-0.524792	0.144076	-3.64247	-0.80574	-0.243844	0.000395282	0.172591	chr21	47025544
PFOS	cg21274607	-0.540451	0.14214	-3.80225	-0.817623	-0.263279	0.000223778	0.145767	chr21	47521576	COL6A2
PFOS	cg17752959	-0.604228	0.152163	-3.97093	-0.900946	-0.30751	0.000120543	0.117951	chr22	17906941	CECR2
PFOS	cg12374672	-0.562682	0.155772	-3.61222	-0.866437	-0.258927	0.000436976	0.180743	chr22	18386343	MICAL3
PFOS	cg03450966	-0.61767	0.133479	-4.62748	-0.877953	-0.357387	9.18027e-06	0.0422724	chr22	19462415	UFD1L
PFOS	cg08615820	-0.485474	0.119472	-4.06348	-0.718446	-0.252503	8.51846e-05	0.102545	chr22	21210457	PI4KA
PFOS	cg07507889	-0.494736	0.139266	-3.55246	-0.766305	-0.223168	0.000540559	0.195205	chr22	24223801	SLC2A11
PFOS	cg27200006	-0.433478	0.11679	-3.7116	-0.661218	-0.205738	0.000309666	0.160646	chr22	25003854	GGT1
PFOS	cg03655237	-0.860372	0.181407	-4.74278	-1.21411	-0.506629	5.69197e-06	0.0385908	chr22	25871954
PFOS	cg09507608	-0.446538	0.12366	-3.61101	-0.687675	-0.2054	0.000441255	0.181302	chr22	29873338
PFOS	cg13570799	-0.474868	0.128709	-3.68948	-0.72585	-0.223886	0.000334936	0.162486	chr22	34121058	LARGE-AS1
PFOS	cg04973952	-0.444467	0.119093	-3.73209	-0.676699	-0.212235	0.000287881	0.157111	chr22	36743244	MYH9
PFOS	cg22281994	-0.530019	0.149459	-3.54625	-0.821465	-0.238574	0.000552244	0.197295	chr22	37213605	PVALB
PFOS	cg07111782	-0.443386	0.113231	-3.91576	-0.664187	-0.222585	0.000147873	0.129999	chr22	37883256	MFNG
PFOS	cg05158757	-0.489776	0.11591	-4.22548	-0.7158	-0.263751	4.58042e-05	0.0843439	chr22	39350186
PFOS	cg16276845	-0.536945	0.135032	-3.97643	-0.800258	-0.273633	0.000117192	0.116836	chr22	39514421
PFOS	cg01409598	-0.59894	0.150074	-3.99095	-0.891585	-0.306294	0.000111872	0.114917	chr22	39688935
PFOS	cg22041137	-0.566576	0.155554	-3.6423	-0.869907	-0.263245	0.000395515	0.172591	chr22	39709853	RPL3
PFOS	cg17194270	0.511998	0.143393	3.57059	0.232381	0.791614	0.000507754	0.191091	chr22	39759992	SYNGR1
PFOS	cg12821203	-0.513543	0.137425	-3.73689	-0.781523	-0.245564	0.000282992	0.156689	chr22	42149459	MEI1
PFOS	cg04677554	-0.602095	0.136236	-4.41949	-0.867756	-0.336434	2.13367e-05	0.0606403	chr22	44382211	SAMM50
PFOS	cg07795766	-0.52951	0.134841	-3.92693	-0.792449	-0.266571	0.0001419	0.126867	chr22	45608516	C22orf9
PFOS	cg06575572	0.456341	0.127331	3.58389	0.208046	0.704637	0.000484882	0.188249	chr22	45705265	FAM118A
PFOS	cg15722418	-0.625855	0.166272	-3.76403	-0.950086	-0.301624	0.000256792	0.153054	chr22	45833717
PFOS	cg08149253	-0.619075	0.146206	-4.23428	-0.904177	-0.333974	4.42662e-05	0.0843439	chr22	45899292	FBLN1
PFOS	cg05468064	0.66532	0.148309	4.48603	0.376116	0.954523	1.63355e-05	0.0523368	chr22	46423449
PFOS	cg04754379	0.627764	0.177076	3.54518	0.282467	0.973061	0.00055143	0.197295	chr22	46638039	PPARA
PFOS	cg05783465	-0.913422	0.165343	-5.5244	-1.23584	-0.591002	1.85695e-07	0.00904374	chr22	47312926	TBC1D22A-AS1
PFOS	cg10027732	-0.628109	0.161795	-3.88212	-0.943609	-0.312608	0.000167333	0.135817	chr22	49032014	FAM19A5
PFOS	cg26882206	-0.553442	0.155269	-3.56442	-0.856216	-0.250668	0.000518697	0.19301	chr22	49433458
PFOS	cg07495574	-0.441269	0.117166	-3.76618	-0.669742	-0.212795	0.000254819	0.15283	chr22	49564611
PFOS	cg07170970	-0.576867	0.147821	-3.90247	-0.865118	-0.288616	0.000155291	0.132132	chr22	50009865	C22orf34
PFOS	cg27614706	-0.428089	0.118904	-3.6003	-0.659952	-0.196226	0.000458026	0.183199	chr22	50239170
PFOS	cg01458951	-0.643157	0.161523	-3.98184	-0.958127	-0.328188	0.000115741	0.116267	chr22	50588062	MOV10L1
PFOA	cg14992101	-0.315413	0.0801355	-3.936	-0.471677	-0.159149	0.000137224	0.174553	chr1	1307667
PFOA	cg10219957	-0.40213	0.0975801	-4.12102	-0.592411	-0.211849	6.8463e-05	0.150273	chr1	1851416	TMEM52
PFOA	cg16812044	0.721313	0.160706	4.48839	0.407936	1.03469	1.61801e-05	0.0971521	chr1	8940061	ENO1
PFOA	cg20325547	-0.50067	0.122145	-4.09896	-0.738854	-0.262486	7.44639e-05	0.150273	chr1	9431594
PFOA	cg17364377	-0.519266	0.136528	-3.80336	-0.785495	-0.253036	0.000221421	0.193063	chr1	9811693	CLSTN1
PFOA	cg18163627	-0.42916	0.111636	-3.84427	-0.64685	-0.211469	0.000192145	0.185541	chr1	11071588	TARDBP
PFOA	cg02616605	-0.552951	0.116536	-4.7449	-0.780196	-0.325706	5.56236e-06	0.0622327	chr1	12166864	TNFRSF8
PFOA	cg17246606	0.529197	0.137765	3.84131	0.260556	0.797838	0.000194229	0.186099	chr1	16266161	SPEN
PFOA	cg09012001	0.344135	0.076423	4.50303	0.19511	0.49316	1.52515e-05	0.0937062	chr1	19250279	IFFO2
PFOA	cg18232344	-0.549764	0.140343	-3.91728	-0.823434	-0.276095	0.000147045	0.175418	chr1	21012066	KIF17
PFOA	cg13086983	0.605128	0.154605	3.91404	0.303649	0.906607	0.000148813	0.176145	chr1	21664810	ECE1
PFOA	cg19743891	-0.544365	0.14301	-3.80649	-0.823235	-0.265496	0.00022038	0.192936	chr1	26644573	UBXN11
PFOA	cg16922167	0.337067	0.0890126	3.78673	0.163492	0.510641	0.000236666	0.199247	chr1	27961746	FGR
PFOA	cg16045681	1.05343	0.184074	5.72289	0.69449	1.41238	7.43313e-08	0.0247568	chr1	31575570
PFOA	cg24836946	0.749583	0.188521	3.97612	0.381967	1.1172	0.000118232	0.168172	chr1	31625532
PFOA	cg16512755	0.55033	0.127599	4.31296	0.301512	0.799148	3.25468e-05	0.118213	chr1	32670916	IQCC
PFOA	cg08922012	-0.412589	0.108997	-3.78533	-0.625132	-0.200045	0.000237865	0.199247	chr1	33316932	S100PBP
PFOA	cg03698781	-0.748811	0.193113	-3.87759	-1.12538	-0.372241	0.000170138	0.181982	chr1	35135423	MIR552
PFOA	cg23441529	0.473574	0.123165	3.84503	0.233401	0.713746	0.000191618	0.185541	chr1	38484547	UTP11L
PFOA	cg12928102	0.426109	0.0995596	4.27994	0.231968	0.62025	3.70474e-05	0.125484	chr1	40446319
PFOA	cg22875872	-0.544557	0.135848	-4.00857	-0.809461	-0.279653	0.000103911	0.165044	chr1	44031756	PTPRF
PFOA	cg13573582	0.581875	0.138386	4.20471	0.312021	0.851728	4.96407e-05	0.136349	chr1	44887933	RNF220
PFOA	cg12700148	-0.54608	0.137218	-3.97966	-0.813655	-0.278505	0.000116686	0.167153	chr1	45316356	EIF2B3
PFOA	cg12003141	0.504201	0.121948	4.13455	0.266402	0.741999	6.5016e-05	0.149364	chr1	51113431	FAF1
PFOA	cg16060854	0.496828	0.110978	4.47679	0.280419	0.713236	1.6955e-05	0.0984487	chr1	52537497	BTF3L4
PFOA	cg04935522	-0.342816	0.0874725	-3.91913	-0.513387	-0.172245	0.000146045	0.175418	chr1	53712544	LRP8
PFOA	cg23425252	0.66662	0.126624	5.26457	0.419703	0.913536	5.99097e-07	0.0351729	chr1	56982715	PPAP2B
PFOA	cg17414318	0.584208	0.130422	4.47935	0.329885	0.838532	1.67808e-05	0.0984487	chr1	61512260
PFOA	cg18249687	-0.572005	0.129257	-4.42532	-0.824056	-0.319953	2.08453e-05	0.104899	chr1	62585324	INADL
PFOA	cg01077724	-0.544226	0.126281	-4.30964	-0.790474	-0.297977	3.29752e-05	0.118213	chr1	75590483
PFOA	cg21546950	-0.448615	0.113331	-3.95844	-0.669611	-0.227619	0.000126272	0.17056	chr1	77904032	AK5
PFOA	cg01402735	-0.585415	0.113395	-5.16261	-0.806536	-0.364294	9.40348e-07	0.0414058	chr1	79472558	ELTD1
PFOA	cg02065717	0.553775	0.141206	3.92174	0.278423	0.829127	0.000144645	0.175418	chr1	101437439	SLC30A7
PFOA	cg06710195	0.647797	0.151181	4.28491	0.352994	0.9426	3.63342e-05	0.124666	chr1	108479452	VAV3
PFOA	cg13619408	-0.552814	0.145868	-3.78982	-0.837257	-0.268371	0.000234052	0.198496	chr1	109756118	SARS
PFOA	cg26776547	0.603842	0.144391	4.182	0.32228	0.885404	5.419e-05	0.141169	chr1	120327345
PFOA	cg19266329	-0.618238	0.15037	-4.11144	-0.91146	-0.325016	7.10108e-05	0.150273	chr1	145456128
PFOA	cg21355971	0.376335	0.0956668	3.93381	0.189785	0.562885	0.000138338	0.174553	chr1	145574370	NBPF20
PFOA	cg18645493	0.672003	0.165789	4.05336	0.348714	0.995292	8.8505e-05	0.161707	chr1	154167437	MIR190B
PFOA	cg12406992	-0.455688	0.115554	-3.94352	-0.681018	-0.230359	0.000133453	0.173683	chr1	156048214	MEX3A
PFOA	cg19836895	-0.413259	0.101729	-4.06233	-0.611631	-0.214886	8.55571e-05	0.15943	chr1	161146013	B4GALT3
PFOA	cg03137972	-0.568768	0.146389	-3.88533	-0.854227	-0.28331	0.000165381	0.17961	chr1	173380251	LOC100506023
PFOA	cg02634341	0.610907	0.158955	3.84328	0.300946	0.920869	0.000192839	0.185541	chr1	179711583	FAM163A
PFOA	cg00581702	-0.476961	0.12254	-3.8923	-0.715914	-0.238009	0.000161203	0.178593	chr1	182850326	DHX9
PFOA	cg01068808	0.777489	0.183789	4.23035	0.419102	1.13588	4.49473e-05	0.133425	chr1	184007101	GLT25D2
PFOA	cg15178610	0.50277	0.129744	3.8751	0.249769	0.75577	0.000171696	0.182126	chr1	185033187	RNF2
PFOA	cg26399994	-0.73224	0.158629	-4.61605	-1.04157	-0.422914	9.62182e-06	0.0744312	chr1	198649046	PTPRC
PFOA	cg24155190	-0.457205	0.114627	-3.98862	-0.680728	-0.233681	0.00011285	0.167153	chr1	201476619	CSRP1
PFOA	cg17850539	-0.483983	0.119213	-4.05981	-0.716449	-0.251517	8.63753e-05	0.15943	chr1	203708912	ATP2B4
PFOA	cg01604459	0.387603	0.0990925	3.91153	0.194373	0.580833	0.000150197	0.176145	chr1	203738680	LAX1
PFOA	cg15096505	-0.523533	0.123156	-4.25097	-0.763687	-0.283379	4.14827e-05	0.132042	chr1	206943566	IL10
PFOA	cg02079079	0.491246	0.12615	3.89415	0.245254	0.737237	0.000160111	0.178107	chr1	207581527
PFOA	cg01774111	-0.548244	0.125699	-4.36155	-0.793357	-0.30313	2.68674e-05	0.111783	chr1	213165579	ANGEL2
PFOA	cg24222959	0.683884	0.147637	4.6322	0.395992	0.971777	9.00395e-06	0.0742378	chr1	214218322
PFOA	cg17990279	-0.854058	0.184511	-4.62875	-1.21385	-0.49426	9.13239e-06	0.0742378	chr1	221509312	C1orf140
PFOA	cg06540275	0.703828	0.170114	4.1374	0.372107	1.03555	6.37444e-05	0.147727	chr1	222014996	LOC101929771
PFOA	cg03150234	0.602305	0.146327	4.11616	0.316968	0.887642	6.97444e-05	0.150273	chr1	226848943	ITPKB-IT1
PFOA	cg18117403	-0.483391	0.118209	-4.08929	-0.713899	-0.252884	7.72517e-05	0.152284	chr1	229114792
PFOA	cg15551656	-0.513083	0.133966	-3.82994	-0.774318	-0.251849	0.000202425	0.189309	chr1	229795142	URB2
PFOA	cg00622597	-0.516979	0.134195	-3.85244	-0.778661	-0.255298	0.000186515	0.185541	chr1	234543823	TARBP1
PFOA	cg03105919	0.581807	0.132036	4.40642	0.324336	0.839277	2.24791e-05	0.108606	chr1	234682885
PFOA	cg16209643	0.535897	0.130706	4.10001	0.28102	0.790775	7.41679e-05	0.150273	chr1	235029662
PFOA	cg16284430	-0.600425	0.144732	-4.14855	-0.882652	-0.318199	6.16239e-05	0.146674	chr1	235057332
PFOA	cg07445742	0.733098	0.188094	3.89751	0.366314	1.09988	0.000158149	0.17787	chr1	235092849
PFOA	cg20453763	-0.521334	0.129533	-4.02471	-0.773923	-0.268744	9.85832e-05	0.164843	chr1	235582749	TBCE
PFOA	cg23621967	-0.727822	0.14363	-5.06736	-1.0079	-0.447744	1.42618e-06	0.0484054	chr1	236266619
PFOA	cg10202755	-0.509274	0.115028	-4.4274	-0.733578	-0.28497	2.06727e-05	0.104899	chr1	243266520	LOC731275
PFOA	cg13560972	0.522537	0.138043	3.78532	0.253354	0.791721	0.00023787	0.199247	chr1	243428057	SDCCAG8
PFOA	cg15224620	0.544897	0.143032	3.80963	0.265985	0.823808	0.000217889	0.192073	chr1	248791093	OR2T11
PFOA	cg19519737	0.608854	0.160959	3.78267	0.294984	0.922723	0.000240156	0.199687	chr1	248904369	LOC646627
PFOA	cg02106208	0.566001	0.127489	4.43961	0.317397	0.814604	1.96868e-05	0.101819	chr2	4930315
PFOA	cg01148088	-0.417752	0.108559	-3.84817	-0.629442	-0.206063	0.000189438	0.185541	chr2	7057227	RNF144A
PFOA	cg22450983	0.702025	0.161362	4.35062	0.387369	1.01668	2.80557e-05	0.112041	chr2	10484580	HPCAL1
PFOA	cg01357853	0.806811	0.205921	3.91807	0.405266	1.20836	0.000146618	0.175418	chr2	10684245
PFOA	cg15241074	-0.79297	0.166013	-4.77654	-1.1167	-0.469243	4.9417e-06	0.0596434	chr2	12860614	TRIB2
PFOA	cg13782795	0.515619	0.128306	4.01867	0.265422	0.765815	0.000100845	0.164971	chr2	17836522	VSNL1
PFOA	cg10801009	-0.489735	0.110217	-4.44337	-0.704658	-0.274812	1.93919e-05	0.101819	chr2	20348798
PFOA	cg25515091	-0.410764	0.0925086	-4.44028	-0.591156	-0.230372	1.9634e-05	0.101819	chr2	27196810	MAPRE3
PFOA	cg07724598	0.604712	0.157359	3.84287	0.297861	0.911563	0.000193129	0.185541	chr2	27444813	CAD
PFOA	cg00494710	0.50695	0.127345	3.98091	0.258627	0.755273	0.000116141	0.167153	chr2	27633183	PPM1G
PFOA	cg24413235	-0.635401	0.143059	-4.44153	-0.914366	-0.356436	1.95355e-05	0.101819	chr2	27851648	CCDC121
PFOA	cg05236720	0.65195	0.158716	4.10766	0.342454	0.961446	7.20414e-05	0.150273	chr2	37893255	CDC42EP3
PFOA	cg21241410	0.747523	0.179624	4.1616	0.397256	1.09779	5.86133e-05	0.144576	chr2	43267816
PFOA	cg22489060	0.514426	0.134028	3.8382	0.253071	0.77578	0.000196439	0.18702	chr2	43705628	THADA
PFOA	cg26273185	0.522571	0.133272	3.92109	0.262691	0.782452	0.000144995	0.175418	chr2	53137592
PFOA	cg12082609	0.690384	0.168081	4.10745	0.362626	1.01814	7.20977e-05	0.150273	chr2	66671727	MEIS1
PFOA	cg03463735	0.433754	0.100854	4.30083	0.23709	0.630419	3.41355e-05	0.119449	chr2	66931182	LOC101927577
PFOA	cg03953874	-0.555692	0.145697	-3.81403	-0.839801	-0.271583	0.000214448	0.191664	chr2	69748076	AAK1
PFOA	cg10066188	0.784779	0.154399	5.08281	0.483702	1.08586	1.33342e-06	0.0484054	chr2	73927710	NAT8B
PFOA	cg24487600	-0.44599	0.116999	-3.81193	-0.674137	-0.217843	0.000216085	0.191894	chr2	74274248	TET3
PFOA	cg23051299	-0.366628	0.0934581	-3.92291	-0.548872	-0.184385	0.000144021	0.175418	chr2	75938289	C2orf3
PFOA	cg22356432	-0.493153	0.127385	-3.87136	-0.741553	-0.244752	0.000174062	0.182126	chr2	85085187	TRABD2A
PFOA	cg06682454	0.493713	0.1119	4.41211	0.275509	0.711918	2.19751e-05	0.107513	chr2	98409392	TMEM131
PFOA	cg14918548	0.703779	0.182676	3.85262	0.347562	1.06	0.000186392	0.185541	chr2	101350221
PFOA	cg15655274	0.753932	0.185294	4.06884	0.392608	1.11526	8.34783e-05	0.158956	chr2	102666677
PFOA	cg22755445	0.735582	0.174784	4.20852	0.394753	1.07641	4.89154e-05	0.136033	chr2	102772036	IL1R1
PFOA	cg24429337	0.617361	0.153952	4.01009	0.317155	0.917567	0.000104141	0.165044	chr2	113676413	IL1F7
PFOA	cg03406718	-0.542867	0.125916	-4.31133	-0.788404	-0.29733	3.27559e-05	0.118213	chr2	113782087	IL1F8
PFOA	cg06569561	0.61626	0.161297	3.82066	0.301732	0.930788	0.000209353	0.190025	chr2	136777134
PFOA	cg09727050	0.614593	0.154262	3.98408	0.313782	0.915404	0.000114777	0.167153	chr2	152214177	TNFAIP6
PFOA	cg03406844	0.763141	0.154227	4.94817	0.462399	1.06388	2.34732e-06	0.053926	chr2	152220529	TNFAIP6
PFOA	cg07181030	0.556022	0.142236	3.90915	0.278661	0.833382	0.00015152	0.176145	chr2	153342752	FMNL2
PFOA	cg15443767	-0.486563	0.1274	-3.81917	-0.734993	-0.238133	0.000210489	0.19012	chr2	157943975
PFOA	cg03432176	0.711685	0.178834	3.97958	0.362958	1.06041	0.000116718	0.167153	chr2	160655066	CD302
PFOA	cg24094122	-0.490558	0.120528	-4.07006	-0.725588	-0.255528	8.30916e-05	0.158956	chr2	162915893	DPP4
PFOA	cg11338049	-0.483435	0.100808	-4.79559	-0.680011	-0.286859	4.56156e-06	0.0573876	chr2	169924915	DHRS9
PFOA	cg21946545	0.704298	0.159455	4.4169	0.393361	1.01524	2.15586e-05	0.106461	chr2	176304345
PFOA	cg25912846	-0.458061	0.113552	-4.03393	-0.679487	-0.236634	9.52273e-05	0.164408	chr2	197987544	ANKRD44
PFOA	cg00320217	0.799613	0.168678	4.74046	0.47069	1.12854	5.74735e-06	0.0622327	chr2	198307720
PFOA	cg01654859	-0.339208	0.0892373	-3.80119	-0.513221	-0.165195	0.000224641	0.194084	chr2	200795083	TYW5
PFOA	cg07525287	0.382164	0.0976765	3.91255	0.191695	0.572633	0.000149633	0.176145	chr2	205218735
PFOA	cg20638017	0.510642	0.128659	3.96896	0.259757	0.761527	0.000121429	0.168667	chr2	213459660
PFOA	cg05686990	-0.505611	0.121018	-4.17797	-0.741597	-0.269626	5.50367e-05	0.141169	chr2	216964242	TMEM169
PFOA	cg01905685	0.584699	0.143266	4.08122	0.305331	0.864068	7.96539e-05	0.155307	chr2	217642135
PFOA	cg14718170	-0.720931	0.165438	-4.3577	-1.04354	-0.398326	2.72803e-05	0.112041	chr2	220463257	STK11IP
PFOA	cg24483442	-0.7625	0.144807	-5.26561	-1.04487	-0.480125	5.96318e-07	0.0351729	chr2	225796027	DOCK10
PFOA	cg06254336	-0.442049	0.115988	-3.81116	-0.668225	-0.215872	0.000216681	0.192	chr2	228362004	AGFG1
PFOA	cg25387043	0.477355	0.119443	3.99651	0.244441	0.710268	0.000109571	0.165418	chr2	228536629
PFOA	cg17935173	-0.615304	0.161517	-3.80953	-0.930262	-0.300345	0.000217969	0.192073	chr2	233414737	TIGD1
PFOA	cg22076699	0.715764	0.13116	5.4572	0.460003	0.971525	2.52154e-07	0.0333089	chr2	235488337
PFOA	cg24786257	-0.594883	0.13525	-4.39838	-0.858621	-0.331144	2.32115e-05	0.109889	chr2	235819996
PFOA	cg02138190	-0.489645	0.116759	-4.19362	-0.717326	-0.261964	5.18138e-05	0.138272	chr2	238033390
PFOA	cg21433852	0.475382	0.113024	4.20601	0.254985	0.69578	4.93916e-05	0.136349	chr2	239542239
PFOA	cg00263240	0.6299	0.157966	3.98757	0.321866	0.937934	0.000113294	0.167153	chr2	242711599
PFOA	cg15603130	0.779894	0.172377	4.52434	0.443759	1.11603	1.39902e-05	0.0915974	chr2	242815174	C2orf85
PFOA	cg17613592	-0.603963	0.156439	-3.86069	-0.909019	-0.298907	0.000179729	0.184175	chr3	5285234
PFOA	cg08558733	-0.42749	0.110068	-3.88387	-0.642122	-0.212857	0.000165092	0.17961	chr3	9025986	SRGAP3
PFOA	cg22660223	-0.410897	0.102244	-4.01877	-0.610274	-0.21152	0.000100807	0.164971	chr3	9923298	CIDEC
PFOA	cg12384824	-0.418207	0.0956758	-4.37108	-0.604775	-0.231639	2.58713e-05	0.111524	chr3	10173827
PFOA	cg01449103	0.39438	0.100555	3.92204	0.198298	0.590462	0.000144487	0.175418	chr3	11713425	VGLL4
PFOA	cg22240704	-0.375425	0.0960404	-3.90903	-0.562704	-0.188146	0.000151582	0.176145	chr3	20202403	SGOL1
PFOA	cg11363877	-0.545834	0.135496	-4.0284	-0.810052	-0.281616	9.72269e-05	0.164408	chr3	37082315	MLH1
PFOA	cg25176357	-0.565245	0.14818	-3.81459	-0.854196	-0.276295	0.000214009	0.191661	chr3	41210614
PFOA	cg22304662	0.526143	0.130234	4.03997	0.272186	0.7801	9.30857e-05	0.164408	chr3	42694783	ZBTB47
PFOA	cg16625613	0.633479	0.152715	4.1481	0.335684	0.931274	6.11806e-05	0.146674	chr3	46503692	LTF
PFOA	cg13979085	0.626489	0.15808	3.9631	0.318232	0.934746	0.000124102	0.169286	chr3	58523570	ACOX2
PFOA	cg00856905	-0.423643	0.1114	-3.8029	-0.640873	-0.206413	0.000221792	0.193068	chr3	63922208	ATXN7
PFOA	cg15641710	0.758624	0.162457	4.66969	0.441833	1.07541	7.71309e-06	0.0702675	chr3	69122001	UBA3
PFOA	cg11239719	-0.369603	0.092158	-4.01054	-0.549311	-0.189895	0.000103968	0.165044	chr3	73051561	PPP4R2
PFOA	cg02356593	-0.444892	0.112726	-3.94668	-0.664707	-0.225077	0.0001319	0.173261	chr3	93685725	PROS1
PFOA	cg02059297	-0.525691	0.134469	-3.90937	-0.787906	-0.263475	0.000151395	0.176145	chr3	101502248	FAM55C
PFOA	cg19421218	-0.481456	0.124188	-3.87684	-0.723623	-0.23929	0.000170606	0.182044	chr3	114012659	TIGIT
PFOA	cg16548425	-0.562546	0.116518	-4.82799	-0.789755	-0.335336	3.97927e-06	0.0553316	chr3	115504181
PFOA	cg15056966	-0.733563	0.156959	-4.67361	-1.03963	-0.427494	7.58911e-06	0.0702675	chr3	120003702
PFOA	cg01751564	-0.438851	0.108288	-4.05263	-0.650013	-0.227689	8.87507e-05	0.161707	chr3	127433130	MGLL
PFOA	cg19504061	0.638746	0.163736	3.90108	0.319461	0.958031	0.000154966	0.177619	chr3	137755698
PFOA	cg05115276	-0.618388	0.147395	-4.19546	-0.905807	-0.330968	5.14481e-05	0.138248	chr3	150986725	MED12L
PFOA	cg07301793	0.615859	0.14824	4.15446	0.32679	0.904928	6.02419e-05	0.146674	chr3	167631492	LINC01330
PFOA	cg14471624	-0.511572	0.122367	-4.18064	-0.750188	-0.272956	5.4475e-05	0.141169	chr3	169966353	PRKCI
PFOA	cg02343881	0.532507	0.13955	3.81587	0.260384	0.804631	0.000213018	0.191097	chr3	171483534	PLD1
PFOA	cg03805566	-0.444684	0.101465	-4.38263	-0.642541	-0.246827	2.47121e-05	0.111165	chr3	183245952	KLHL6
PFOA	cg06754214	0.654369	0.145975	4.48276	0.369719	0.93902	1.65519e-05	0.0982679	chr3	184499112
PFOA	cg20152415	-0.404641	0.105986	-3.81787	-0.611314	-0.197968	0.000211482	0.190691	chr3	185393697	IGF2BP2
PFOA	cg19149264	-0.75096	0.154736	-4.85316	-1.0527	-0.449225	3.57733e-06	0.0553316	chr3	187571176
PFOA	cg19528963	-0.459825	0.117704	-3.90661	-0.689349	-0.230302	0.000151839	0.176145	chr3	187941999	LPP
PFOA	cg02711245	0.356199	0.0939991	3.78939	0.172901	0.539497	0.000234414	0.198496	chr3	188013909	LPP
PFOA	cg06123699	0.667469	0.141509	4.71678	0.391526	0.943412	6.34373e-06	0.0632445	chr3	188817035
PFOA	cg20754708	0.559168	0.137747	4.05937	0.29056	0.827776	8.65195e-05	0.15943	chr3	193419842
PFOA	cg24597363	0.724613	0.15454	4.68885	0.423261	1.02597	7.12449e-06	0.0684455	chr4	1294996	MAEA
PFOA	cg01106273	0.566325	0.130305	4.34616	0.312231	0.820418	2.8554e-05	0.112041	chr4	7636841	SORCS2
PFOA	cg08722675	0.677582	0.136293	4.9715	0.41181	0.943354	2.15866e-06	0.051846	chr4	8412549	ACOX3
PFOA	cg17112868	0.512888	0.130874	3.91896	0.257685	0.768092	0.000146138	0.175418	chr4	39481703	LOC401127
PFOA	cg26777800	-0.536617	0.140475	-3.82002	-0.810543	-0.262691	0.000208441	0.190025	chr4	39530705	UGDH
PFOA	cg07884364	-0.449393	0.11208	-4.00956	-0.66795	-0.230836	0.000104349	0.165044	chr4	40587729	RBM47
PFOA	cg15638279	0.682189	0.164581	4.145	0.361255	1.00312	6.24677e-05	0.146674	chr4	83203974
PFOA	cg11450055	-0.417122	0.101746	-4.09963	-0.615528	-0.218717	7.42767e-05	0.150273	chr4	83965227	COPS4
PFOA	cg19465960	-0.468251	0.122444	-3.82421	-0.707017	-0.229486	0.000206677	0.190025	chr4	84309793
PFOA	cg02462015	0.742195	0.194035	3.82506	0.363827	1.12056	0.00020604	0.190025	chr4	90204565	GPRIN3
PFOA	cg01300887	-0.45859	0.121152	-3.78524	-0.694836	-0.222343	0.00023794	0.199247	chr4	99477634	TSPAN5
PFOA	cg23039425	0.445142	0.111821	3.98083	0.22709	0.663194	0.000116176	0.167153	chr4	99812050	EIF4E
PFOA	cg06518271	-0.580243	0.13776	-4.212	-0.848874	-0.311612	4.82609e-05	0.136033	chr4	100140325	ADH6
PFOA	cg27183456	-0.478186	0.124492	-3.84111	-0.720945	-0.235428	0.000193047	0.185541	chr4	113333163	ALPK1
PFOA	cg06887949	-0.363467	0.095859	-3.79169	-0.550392	-0.176542	0.000232478	0.198242	chr4	113561684	LARP7
PFOA	cg02341253	0.706458	0.146235	4.83097	0.421299	0.991617	3.92958e-06	0.0553316	chr4	119705238	SEC24D
PFOA	cg21447540	-0.520988	0.134028	-3.88716	-0.782343	-0.259634	0.000164269	0.17961	chr4	120400587	LOC645513
PFOA	cg03895671	0.844454	0.199828	4.22591	0.45479	1.23412	4.57281e-05	0.133493	chr4	128701638
PFOA	cg21163895	-0.487962	0.127293	-3.83337	-0.736183	-0.23974	0.000199915	0.188294	chr4	156731336
PFOA	cg00128324	0.454236	0.111174	4.08581	0.237447	0.671026	7.82785e-05	0.153191	chr4	186166182	SNX25
PFOA	cg07367113	-0.484588	0.119121	-4.06802	-0.716874	-0.252302	8.37347e-05	0.158956	chr5	891207	BRD9
PFOA	cg04321958	0.495182	0.127521	3.88313	0.246515	0.743849	0.000166719	0.180071	chr5	6371868
PFOA	cg06127601	0.718967	0.170387	4.21962	0.386713	1.05122	4.68565e-05	0.134115	chr5	6607399	NSUN2
PFOA	cg10357662	-0.474164	0.123482	-3.83994	-0.714954	-0.233374	0.000195195	0.186172	chr5	7373325
PFOA	cg04795186	0.894639	0.187346	4.77534	0.529315	1.25996	4.96663e-06	0.0596434	chr5	7803175	ADCY2
PFOA	cg20148407	-0.44637	0.109794	-4.06551	-0.660469	-0.232271	8.45337e-05	0.158956	chr5	10413374	44626
PFOA	cg08730315	-0.801793	0.142153	-5.64036	-1.07899	-0.524595	1.08995e-07	0.0247568	chr5	10860079
PFOA	cg13859468	0.759792	0.170242	4.46301	0.42782	1.09176	1.79218e-05	0.100504	chr5	11322414	CTNND2
PFOA	cg24741101	0.435906	0.112197	3.88517	0.217121	0.65469	0.000165475	0.17961	chr5	14508945	TRIO
PFOA	cg10335273	-0.434643	0.107496	-4.04333	-0.644261	-0.225025	9.1915e-05	0.164408	chr5	31618172
PFOA	cg25385648	0.501757	0.122597	4.09273	0.262692	0.740821	7.62493e-05	0.151463	chr5	37953410
PFOA	cg13345558	0.422776	0.109475	3.86185	0.2093	0.636251	0.000180214	0.184175	chr5	40796738	PRKAA1
PFOA	cg27067575	-0.461779	0.106995	-4.31588	-0.67042	-0.253139	3.21747e-05	0.118213	chr5	41866725	OXCT1
PFOA	cg07381371	-0.420903	0.106985	-3.93422	-0.629523	-0.212282	0.000138128	0.174553	chr5	49960410
PFOA	cg25134641	0.628788	0.157308	3.99717	0.322037	0.935539	0.000109301	0.165418	chr5	57430019
PFOA	cg23249562	0.603687	0.122334	4.93476	0.365136	0.842237	2.52723e-06	0.0540034	chr5	68826794	OCLN
PFOA	cg11922563	0.621109	0.153762	4.03941	0.321273	0.920946	9.32837e-05	0.164408	chr5	75016955
PFOA	cg18377857	0.499802	0.131562	3.799	0.243257	0.756348	0.000226426	0.194855	chr5	81144352
PFOA	cg26731058	0.706546	0.169577	4.16652	0.375871	1.03722	5.75154e-05	0.142934	chr5	81204782
PFOA	cg24614297	0.358858	0.0904278	3.96844	0.182523	0.535192	0.000121662	0.168667	chr5	86656911	RASA1
PFOA	cg00292334	0.627806	0.162909	3.85373	0.310134	0.945478	0.000185638	0.185541	chr5	100115829
PFOA	cg05869964	-0.371352	0.0900607	-4.12336	-0.546971	-0.195734	6.78567e-05	0.150273	chr5	111095756	C5orf13
PFOA	cg24873095	0.78548	0.194057	4.04767	0.407068	1.16389	9.04267e-05	0.163632	chr5	115367991
PFOA	cg23841297	0.658226	0.166513	3.953	0.333526	0.982926	0.000127876	0.171601	chr5	121808890	MGC32805
PFOA	cg16686590	-0.620785	0.131744	-4.71206	-0.877686	-0.363884	6.4697e-06	0.0633059	chr5	122130095	SNX2
PFOA	cg06947286	0.7403	0.166931	4.43477	0.414785	1.06582	1.98478e-05	0.101819	chr5	131596602	PDLIM4
PFOA	cg16650228	0.454941	0.114492	3.97355	0.231681	0.678201	0.000119371	0.168172	chr5	133950612	SAR1B
PFOA	cg03929848	-0.511603	0.12437	-4.11356	-0.754125	-0.269082	7.04401e-05	0.150273	chr5	137057918	KLHL3
PFOA	cg07450552	0.750668	0.148322	5.06106	0.46144	1.0399	1.46575e-06	0.0484054	chr5	138775419	DNAJC18
PFOA	cg21163017	0.505946	0.11621	4.35372	0.279336	0.732556	2.77139e-05	0.112041	chr5	138904633
PFOA	cg20780945	0.530167	0.139942	3.78846	0.257279	0.803054	0.000235197	0.198841	chr5	138935126
PFOA	cg11173332	0.47428	0.113434	4.1811	0.253083	0.695476	5.43768e-05	0.141169	chr5	139117580
PFOA	cg22878468	0.465092	0.117047	3.97354	0.23685	0.693334	0.000119373	0.168172	chr5	139398625	NRG2
PFOA	cg26334299	-0.456223	0.105337	-4.33107	-0.661631	-0.250816	3.03067e-05	0.117204	chr5	139571801	C5orf32
PFOA	cg26324506	0.740417	0.179712	4.12003	0.389979	1.09086	6.87243e-05	0.150273	chr5	140009963
PFOA	cg22463553	-0.745908	0.174265	-4.2803	-1.08573	-0.406091	3.6995e-05	0.125484	chr5	140788504	PCDHGA4
PFOA	cg18508906	-0.636996	0.159369	-3.99699	-0.947765	-0.326227	0.000109374	0.165418	chr5	140870615	PCDHGA8
PFOA	cg24135868	0.696173	0.168542	4.13056	0.367516	1.02483	6.60155e-05	0.150273	chr5	142217046	ARHGAP26
PFOA	cg13079912	0.502708	0.125914	3.99247	0.257176	0.74824	0.000111236	0.166599	chr5	142933817
PFOA	cg23814441	-0.522756	0.136829	-3.82049	-0.789573	-0.255938	0.000209485	0.190025	chr5	144843419
PFOA	cg09546802	0.638342	0.167602	3.80867	0.311517	0.965167	0.000218649	0.192232	chr5	145215546	PRELID2
PFOA	cg00778525	0.491114	0.114568	4.28665	0.267706	0.714522	3.60863e-05	0.124625	chr5	158770074	LOC285626
PFOA	cg07202460	-0.613656	0.135897	-4.51559	-0.878656	-0.348657	1.44952e-05	0.0915974	chr5	158994873
PFOA	cg00134577	-0.599191	0.148068	-4.04673	-0.887924	-0.310458	9.07473e-05	0.163651	chr5	165035006
PFOA	cg00228900	0.665762	0.169511	3.92754	0.335215	0.996309	0.000141582	0.175418	chr5	169918619	KCNIP1
PFOA	cg13876756	0.424105	0.111903	3.78994	0.205894	0.642315	0.000233949	0.198496	chr5	173360041	CPEB4
PFOA	cg07220203	0.550685	0.144619	3.80784	0.268678	0.832692	0.000219306	0.192489	chr5	176747268
PFOA	cg19290808	0.541884	0.123763	4.37842	0.300547	0.783221	2.51291e-05	0.11143	chr6	7265371
PFOA	cg17868052	-0.489902	0.126544	-3.87139	-0.736663	-0.243141	0.000174039	0.182126	chr6	18307649
PFOA	cg04510085	-0.621746	0.160591	-3.87161	-0.934899	-0.308594	0.0001739	0.182126	chr6	24404074	MRS2
PFOA	cg12213680	-0.620103	0.146545	-4.23147	-0.905866	-0.334339	4.47511e-05	0.133425	chr6	24877462	FAM65B
PFOA	cg08915732	-0.45737	0.113248	-4.03868	-0.678203	-0.236538	9.35408e-05	0.164408	chr6	27421628	ZNF184
PFOA	cg13836708	0.558888	0.142629	3.91848	0.280762	0.837015	0.000146399	0.175418	chr6	28188438
PFOA	cg26763835	0.459009	0.119646	3.8364	0.2257	0.692318	0.00019773	0.187573	chr6	28966967	ZNF311
PFOA	cg15999796	-0.677074	0.13919	-4.8644	-0.948494	-0.405654	3.41086e-06	0.0553316	chr6	29623821	MOG
PFOA	cg06892439	-0.641568	0.13906	-4.61359	-0.912736	-0.3704	9.71964e-06	0.0744312	chr6	30166535	TRIM26
PFOA	cg26193268	-0.41558	0.104409	-3.9803	-0.619179	-0.211982	0.000116407	0.167153	chr6	30290443	HCG18
PFOA	cg05295536	0.482076	0.119959	4.01868	0.248157	0.715996	0.000100842	0.164971	chr6	30749628
PFOA	cg26668675	0.642507	0.150717	4.263	0.348609	0.936406	3.95824e-05	0.129104	chr6	31148463
PFOA	cg00333848	-0.480151	0.110879	-4.33039	-0.696365	-0.263936	3.03885e-05	0.117204	chr6	31478133	MICB
PFOA	cg09383424	-0.44159	0.108548	-4.06815	-0.65326	-0.229921	8.36957e-05	0.158956	chr6	31627249	C6orf47
PFOA	cg20930398	0.445557	0.105084	4.24	0.240643	0.650471	4.32923e-05	0.132226	chr6	31678458
PFOA	cg01620834	0.603273	0.147255	4.09679	0.316126	0.890421	7.50813e-05	0.150273	chr6	31829026	NEU1
PFOA	cg17013729	-0.590519	0.141316	-4.17873	-0.866084	-0.314954	5.4877e-05	0.141169	chr6	31853518	EHMT2
PFOA	cg13778567	-0.730336	0.185797	-3.93083	-1.09264	-0.368032	0.000139871	0.175418	chr6	32609783	HLA-DQA1
PFOA	cg20726465	-0.481212	0.119996	-4.01025	-0.715203	-0.24722	0.000104081	0.165044	chr6	32833677
PFOA	cg26079695	-0.595042	0.155929	-3.8161	-0.899104	-0.29098	0.000212844	0.191097	chr6	33143273	COL11A2
PFOA	cg04217943	0.460208	0.114044	4.03536	0.237823	0.682594	9.47162e-05	0.164408	chr6	38448035	BTBD9
PFOA	cg08200507	0.515757	0.128336	4.01881	0.265502	0.766012	0.000100794	0.164971	chr6	42927281	GNMT
PFOA	cg06123456	-0.512129	0.132403	-3.86796	-0.770314	-0.253944	0.000176236	0.183309	chr6	52468187
PFOA	cg17384064	-0.511608	0.117173	-4.36625	-0.740096	-0.28312	2.63718e-05	0.111524	chr6	53760757	LRRC1
PFOA	cg03347739	-0.480725	0.122762	-3.91592	-0.72011	-0.241339	0.000146711	0.175418	chr6	53787668	LRRC1
PFOA	cg01995884	-0.538794	0.134758	-3.99824	-0.801573	-0.276016	0.000108867	0.165418	chr6	53863129	MLIP-IT1
PFOA	cg12238519	-0.477124	0.122438	-3.89685	-0.715878	-0.238369	0.00015853	0.17787	chr6	54390642
PFOA	cg03796591	0.62237	0.143221	4.34553	0.343089	0.90165	2.86257e-05	0.112041	chr6	56009431	COL21A1
PFOA	cg22034507	-0.458132	0.119273	-3.84105	-0.690714	-0.22555	0.000194415	0.186099	chr6	66804830
PFOA	cg13799818	0.491287	0.126923	3.87076	0.243788	0.738786	0.000174445	0.182126	chr6	76802366
PFOA	cg03354616	0.402793	0.106267	3.79039	0.195573	0.610013	0.000233563	0.198496	chr6	80838251	BCKDHB
PFOA	cg23330204	-0.480952	0.120015	-4.00743	-0.714981	-0.246922	0.000105186	0.165044	chr6	91321677
PFOA	cg09258067	-0.498162	0.128675	-3.87146	-0.74908	-0.247245	0.000173994	0.182126	chr6	100529812
PFOA	cg04855107	-0.477732	0.123033	-3.88297	-0.717645	-0.237818	0.000166815	0.180071	chr6	108971457	FOXO3
PFOA	cg12309817	-0.489891	0.122324	-4.00487	-0.728422	-0.251359	0.0001062	0.165044	chr6	111946770
PFOA	cg25595500	-0.559836	0.120052	-4.66329	-0.793936	-0.325735	7.92015e-06	0.0707798	chr6	113360369
PFOA	cg16727231	-0.572186	0.150071	-3.81278	-0.864823	-0.279548	0.000215421	0.191664	chr6	139485336	HECA
PFOA	cg16855817	-0.500983	0.124375	-4.02799	-0.743515	-0.258451	9.73778e-05	0.164408	chr6	143774683	PEX3
PFOA	cg24770782	0.637426	0.156489	4.07331	0.332274	0.942579	8.20766e-05	0.158858	chr6	144144818	PHACTR2
PFOA	cg03187135	-0.459536	0.121062	-3.79588	-0.695607	-0.223466	0.000228983	0.196098	chr6	154429895	OPRM1
PFOA	cg04228709	-0.5848	0.137531	-4.25215	-0.852985	-0.316616	4.12934e-05	0.132042	chr6	155537930	TIAM2
PFOA	cg08614082	-0.614271	0.157818	-3.89226	-0.922017	-0.306525	0.000161223	0.178593	chr6	158375684
PFOA	cg01581326	-0.530701	0.139315	-3.80936	-0.802365	-0.259036	0.000218104	0.192073	chr6	159052435	TMEM181
PFOA	cg07534234	0.55366	0.141899	3.90178	0.276957	0.830364	0.000155681	0.17787	chr6	163295663	PACRG
PFOA	cg18087491	0.621393	0.157873	3.93602	0.31354	0.929247	0.000137212	0.174553	chr6	163571394	PACRG
PFOA	cg07918080	-0.511302	0.135178	-3.78244	-0.774898	-0.247705	0.000240352	0.199687	chr6	163998574
PFOA	cg02415651	-0.457337	0.116262	-3.93366	-0.684048	-0.230625	0.000138417	0.174553	chr6	164255065
PFOA	cg01101997	-0.495362	0.123625	-4.00698	-0.73643	-0.254294	0.000105362	0.165044	chr6	165831898	PDE10A
PFOA	cg05573767	-0.629947	0.162765	-3.87027	-0.947339	-0.312554	0.000174753	0.182126	chr6	167171394	RPS6KA2
PFOA	cg27061377	-0.486745	0.118656	-4.10216	-0.718124	-0.255366	7.35651e-05	0.150273	chr7	161926
PFOA	cg10712491	-0.690354	0.15179	-4.54808	-0.986345	-0.394363	1.25496e-05	0.0861178	chr7	1610757	PSMG3
PFOA	cg19889024	-0.564559	0.139032	-4.06063	-0.835672	-0.293446	8.61085e-05	0.15943	chr7	2012820	MAD1L1
PFOA	cg02825527	0.442798	0.115821	3.82313	0.216948	0.668649	0.000207488	0.190025	chr7	2087843	MAD1L1
PFOA	cg21229153	-0.598657	0.151562	-3.94992	-0.894203	-0.303112	0.000130328	0.173261	chr7	2518188
PFOA	cg14267469	-0.526361	0.133208	-3.95143	-0.786116	-0.266606	0.000129597	0.172923	chr7	23586591
PFOA	cg13409902	-0.523878	0.127726	-4.10157	-0.772944	-0.274811	7.37307e-05	0.150273	chr7	36055523
PFOA	cg09953946	0.986649	0.186625	5.28679	0.62273	1.35057	5.4267e-07	0.0351729	chr7	47554571	TNS3
PFOA	cg15240876	-0.490154	0.125446	-3.90729	-0.734773	-0.245534	0.000152558	0.176145	chr7	49268605
PFOA	cg26640226	-0.511098	0.129872	-3.93538	-0.764349	-0.257846	0.000137536	0.174553	chr7	50427363	IKZF1
PFOA	cg15447662	-0.468548	0.119105	-3.93389	-0.700803	-0.236292	0.000138296	0.174553	chr7	55979688	ZNF713
PFOA	cg24655030	0.772555	0.180918	4.2702	0.419765	1.12535	3.84857e-05	0.128458	chr7	65633175
PFOA	cg17048283	-0.363753	0.0944274	-3.8522	-0.547886	-0.179619	0.000186678	0.185541	chr7	70050317	AUTS2
PFOA	cg06480942	0.819087	0.167346	4.89457	0.492762	1.14541	3.00026e-06	0.0549355	chr7	73116029	STX1A
PFOA	cg23516106	0.408091	0.105577	3.86533	0.202215	0.613966	0.000177941	0.184175	chr7	73579456
PFOA	cg25444339	0.79421	0.165383	4.80224	0.471713	1.11671	4.43573e-06	0.0573876	chr7	75194698	HIP1
PFOA	cg06293365	-0.698541	0.15274	-4.57339	-0.996384	-0.400697	1.13167e-05	0.0830501	chr7	75624427	TMEM120A
PFOA	cg14188519	0.695714	0.171355	4.06007	0.361572	1.02986	8.62897e-05	0.15943	chr7	77095852
PFOA	cg18582362	0.630372	0.128577	4.90267	0.379647	0.881098	2.89847e-06	0.0549355	chr7	89975159	GTPBP10
PFOA	cg06635495	0.766428	0.174581	4.39011	0.425996	1.10686	2.39881e-05	0.110664	chr7	94136316
PFOA	cg24362026	0.611122	0.149805	4.07946	0.319003	0.903242	8.01876e-05	0.155773	chr7	96368629
PFOA	cg06567596	-0.651127	0.142627	-4.56525	-0.929249	-0.373005	1.16995e-05	0.0846836	chr7	97832830	LMTK2
PFOA	cg07006818	-0.543829	0.105767	-5.14179	-0.750074	-0.337584	1.03037e-06	0.0418798	chr7	97832945	LMTK2
PFOA	cg05292478	-0.568472	0.134503	-4.22646	-0.830754	-0.306191	4.56312e-05	0.133493	chr7	98742398	SMURF1
PFOA	cg14526021	-0.64684	0.166023	-3.8961	-0.970584	-0.323096	0.000158968	0.17787	chr7	101512931	CUX1
PFOA	cg16918091	-0.596278	0.142719	-4.17799	-0.87458	-0.317976	5.50329e-05	0.141169	chr7	103815074	ORC5L
PFOA	cg13925542	-0.525959	0.134467	-3.91144	-0.788169	-0.263748	0.000150246	0.176145	chr7	104500871	LHFPL3
PFOA	cg20260859	0.683045	0.139954	4.8805	0.410135	0.955956	3.18543e-06	0.0549355	chr7	106012120
PFOA	cg22145318	-0.54181	0.134138	-4.0392	-0.803379	-0.280241	9.33568e-05	0.164408	chr7	129516344	UBE2H
PFOA	cg17925411	-0.539968	0.138953	-3.88598	-0.810926	-0.26901	0.000164985	0.17961	chr7	133143630	EXOC4
PFOA	cg24014376	0.557178	0.119871	4.64814	0.323429	0.790927	8.43148e-06	0.0730345	chr7	138386232
PFOA	cg17560586	-0.608719	0.142928	-4.25893	-0.887429	-0.33001	4.02156e-05	0.130128	chr7	139257818	HIPK2
PFOA	cg19260752	0.518643	0.133795	3.87639	0.257742	0.779544	0.000170885	0.182044	chr7	148869183	ZNF398
PFOA	cg13131455	0.566816	0.13749	4.1226	0.298711	0.834921	6.80523e-05	0.150273	chr7	149467944	ZNF467
PFOA	cg06975979	-0.516861	0.127523	-4.05307	-0.765531	-0.268191	8.86005e-05	0.161707	chr7	150020025	LRRC61
PFOA	cg17296660	-0.668888	0.171667	-3.89642	-1.00364	-0.334137	0.000158779	0.17787	chr7	153111194
PFOA	cg24815507	-0.563305	0.139756	-4.03064	-0.83583	-0.290781	9.56392e-05	0.164408	chr7	157198482	DNAJB6
PFOA	cg00983086	-0.610722	0.152809	-3.99664	-0.9087	-0.312745	0.000108663	0.165418	chr7	157403448	PTPRN2
PFOA	cg03128011	0.746978	0.181091	4.12487	0.39385	1.10011	6.74652e-05	0.150273	chr8	1321333
PFOA	cg08169251	0.62971	0.128534	4.89916	0.379068	0.880352	2.94221e-06	0.0549355	chr8	1788878	ARHGEF10
PFOA	cg05331288	0.669484	0.151469	4.41993	0.374119	0.964849	2.12993e-05	0.106173	chr8	6797980
PFOA	cg00132008	-0.502727	0.127612	-3.93951	-0.751569	-0.253884	0.000135452	0.174553	chr8	8752348	MFHAS1
PFOA	cg26962843	-0.574508	0.135915	-4.22696	-0.839542	-0.309473	4.55415e-05	0.133493	chr8	8775232
PFOA	cg14839649	-0.822888	0.165328	-4.9773	-1.14528	-0.500498	2.10548e-06	0.051846	chr8	8775310
PFOA	cg13837938	0.836015	0.173426	4.82058	0.497834	1.1742	4.10571e-06	0.055626	chr8	11706208	CTSB
PFOA	cg27096185	-0.446678	0.103831	-4.30195	-0.649149	-0.244206	3.39854e-05	0.119449	chr8	20147617	LZTS1-AS1
PFOA	cg19496639	-0.528617	0.121071	-4.36617	-0.764706	-0.292528	2.63804e-05	0.111524	chr8	22492772	BIN3
PFOA	cg18734877	0.617152	0.150194	4.10904	0.324274	0.91003	7.16642e-05	0.150273	chr8	27297419	PTK2B
PFOA	cg06816054	-0.629142	0.153537	-4.09765	-0.92854	-0.329744	7.4838e-05	0.150273	chr8	27695695	PBK
PFOA	cg21950699	0.45464	0.118076	3.85041	0.224393	0.684888	0.000187896	0.185541	chr8	28240345	ZNF395
PFOA	cg23122655	0.587793	0.150871	3.89599	0.293594	0.881992	0.000159034	0.17787	chr8	37457392
PFOA	cg01976921	0.635268	0.167976	3.7819	0.307715	0.962821	0.000240826	0.199764	chr8	38342087
PFOA	cg00184799	0.708983	0.171118	4.14325	0.375303	1.04266	6.28877e-05	0.146674	chr8	38722544
PFOA	cg16112795	0.679414	0.160451	4.23441	0.366535	0.992292	4.42439e-05	0.133425	chr8	40382156
PFOA	cg03785432	0.696093	0.175434	3.96783	0.353997	1.03819	0.000121938	0.168667	chr8	41656940	ANK1
PFOA	cg12112229	-0.602673	0.145477	-4.14273	-0.886354	-0.318992	6.30123e-05	0.146674	chr8	47318669
PFOA	cg00054210	-0.406132	0.0985702	-4.12023	-0.598343	-0.21392	6.86715e-05	0.150273	chr8	65711644	CYP7B1
PFOA	cg24733440	0.547888	0.13838	3.95929	0.278046	0.817729	0.00012587	0.170535	chr8	79575287
PFOA	cg26322872	-0.617459	0.138053	-4.47261	-0.886664	-0.348255	1.72429e-05	0.0985511	chr8	94872093
PFOA	cg23429698	0.709531	0.16608	4.27221	0.385674	1.03339	3.8184e-05	0.128458	chr8	98878169
PFOA	cg06246510	-0.461536	0.117311	-3.93429	-0.690293	-0.23278	0.00013809	0.174553	chr8	101504720
PFOA	cg24023489	0.718528	0.166455	4.31665	0.393941	1.04312	3.20786e-05	0.118213	chr8	103129227	NCALD
PFOA	cg14645926	0.57266	0.142739	4.01194	0.294319	0.851	0.000103424	0.165044	chr8	104315598	FZD6
PFOA	cg16124718	-0.562574	0.11847	-4.74865	-0.793591	-0.331557	5.55391e-06	0.0622327	chr8	125535795	TATDN1
PFOA	cg23629187	-0.622512	0.161321	-3.85884	-0.937088	-0.307937	0.000182205	0.185501	chr8	125576109	MTSS1
PFOA	cg24346659	0.6572	0.172015	3.8206	0.321771	0.992629	0.000209401	0.190025	chr8	142192468	DENND3
PFOA	cg08715432	0.512231	0.128648	3.98164	0.261367	0.763094	0.000115826	0.167153	chr8	144363179	LINC01604
PFOA	cg11185473	0.556275	0.141547	3.92997	0.280259	0.832292	0.000140315	0.175418	chr8	145662271	NFKBIL2
PFOA	cg16109426	-0.579503	0.126399	-4.58471	-0.82598	-0.333025	1.09407e-05	0.0814218	chr9	36566815
PFOA	cg12518915	-0.440634	0.112737	-3.90851	-0.660472	-0.220797	0.000151877	0.176145	chr9	37769597	TRMT10B
PFOA	cg09312679	-0.562527	0.14119	-3.98419	-0.837847	-0.287207	0.00011473	0.167153	chr9	77813371
PFOA	cg08897705	0.614345	0.159803	3.8444	0.30273	0.92596	0.000192054	0.185541	chr9	89382059
PFOA	cg16069690	0.698939	0.170478	4.09988	0.366507	1.03137	7.42046e-05	0.150273	chr9	91919723
PFOA	cg10400347	0.504899	0.123994	4.07196	0.26311	0.746687	8.2497e-05	0.158956	chr9	93558436
PFOA	cg15768040	0.685523	0.175349	3.90949	0.343594	1.02745	0.000151328	0.176145	chr9	98222052	PTCH1
PFOA	cg14797990	-0.575443	0.145392	-3.95788	-0.858957	-0.291929	0.000126535	0.17056	chr9	108424668	TAL2
PFOA	cg08958802	0.651366	0.171159	3.80561	0.317606	0.985127	0.000221075	0.193063	chr9	111175602
PFOA	cg22061818	0.675597	0.175596	3.84744	0.333184	1.01801	0.000189941	0.185541	chr9	115258067	KIAA1958
PFOA	cg14115756	0.456064	0.102484	4.45008	0.256219	0.655909	1.88773e-05	0.101781	chr9	125795935	GPR21
PFOA	cg07528122	-0.466037	0.116531	-3.99927	-0.693272	-0.238802	0.000107599	0.165418	chr9	129171110	NRON
PFOA	cg00840226	0.573896	0.149896	3.82862	0.281599	0.866194	0.000203394	0.189878	chr9	132815532	GPR107
PFOA	cg14946236	0.376295	0.0937083	4.01559	0.193563	0.559026	0.000102016	0.165044	chr9	134129691
PFOA	cg01192190	-0.508927	0.130298	-3.90587	-0.763007	-0.254846	0.000153356	0.176156	chr9	134305483	PRRC2B
PFOA	cg02355607	-0.639175	0.168834	-3.78581	-0.968402	-0.309948	0.000237451	0.199247	chr9	136060717
PFOA	cg23991002	0.588597	0.105386	5.58517	0.383095	0.7941	1.4056e-07	0.0247568	chr9	136446041	FAM163B
PFOA	cg15904848	-0.479799	0.120191	-3.99196	-0.714171	-0.245426	0.000111449	0.166599	chr10	3197738	PITRM1
PFOA	cg23910409	-0.437904	0.110508	-3.96266	-0.653394	-0.222414	0.000124308	0.169286	chr10	6059226	IL2RA
PFOA	cg17281724	-0.563691	0.124863	-4.51447	-0.807174	-0.320208	1.45616e-05	0.0915974	chr10	6097919	IL2RA
PFOA	cg13796211	-0.507931	0.129409	-3.925	-0.760279	-0.255583	0.000142918	0.175418	chr10	6407932
PFOA	cg13295422	0.735834	0.194071	3.79157	0.357396	1.11427	0.000232571	0.198242	chr10	11137685	CELF2
PFOA	cg01564076	-0.478046	0.115375	-4.1434	-0.703029	-0.253064	6.28505e-05	0.146674	chr10	11256665	CELF2
PFOA	cg08311647	-0.483948	0.115921	-4.17481	-0.709995	-0.257902	5.57111e-05	0.141525	chr10	11596182	USP6NL
PFOA	cg01268190	-0.499118	0.125869	-3.96538	-0.744563	-0.253674	0.000123056	0.168942	chr10	14115079	LOC101928453
PFOA	cg03104937	0.644618	0.146784	4.39161	0.358389	0.930847	2.38452e-05	0.110664	chr10	14542341
PFOA	cg27131500	-0.503113	0.118546	-4.24405	-0.734277	-0.271949	4.26167e-05	0.132122	chr10	14879193	HSPA14
PFOA	cg09012594	0.590243	0.146398	4.03177	0.304767	0.875719	9.60044e-05	0.164408	chr10	21464258	NEBL
PFOA	cg14215711	0.540597	0.140639	3.84385	0.26635	0.814844	0.000192441	0.185541	chr10	22894054	PIP4K2A
PFOA	cg20832531	-0.676608	0.170853	-3.96019	-1.00977	-0.343445	0.000125454	0.170408	chr10	29924796	SVIL
PFOA	cg09098522	0.506925	0.122837	4.12682	0.267393	0.746456	6.69648e-05	0.150273	chr10	31435673
PFOA	cg21883766	0.602975	0.139457	4.32373	0.331034	0.874917	3.11967e-05	0.118213	chr10	32640226	EPC1
PFOA	cg06314189	0.633706	0.146856	4.31515	0.347337	0.920076	3.22676e-05	0.118213	chr10	35580925	CCNY
PFOA	cg06792952	-0.577092	0.128514	-4.49051	-0.827694	-0.326491	1.60424e-05	0.0971521	chr10	50103551	WDFY4
PFOA	cg24172215	-0.389803	0.0908028	-4.29285	-0.566869	-0.212738	3.48686e-05	0.121212	chr10	57357015
[truncated: 13,970 more rows]
[truncated: 26 more columns]

## Sheet: Table S4
Table S4: All sites with a signficant association between exposure and 5-mC after stratifying sites from Table S3 by type of methylation (n=70).
PFAS	Illumina CpG Name	Effect Estimate	SE	T-value	Lower 95% CI	Upper 95% CI	p-value	Benjamini-Hochberg q-value	Chromosome	Position	UCSC Gene Name	Relation to CpG Island	Relation to Gene
PFDA	cg10390473	0.24073	0.0996873	2.41485	0.0463395	0.43512	0.018973	0.047899	chr4	164775263	44621	OpenSea	1stExon
PFDA	cg17310600	0.104652	0.0310889	3.36623	0.044029	0.165276	0.00136957	0.0320252	chr4	165305334	44621	S_Shore	TSS1500
PFDA	cg20885569	0.219893	0.0893975	2.45972	0.0455676	0.394218	0.0169613	0.0461486	chr2	217215556	44624	OpenSea	TSS1500
PFUnDA	cg23736997	-0.115033	0.0301762	-3.81205	-0.173877	-0.0561896	0.000340516	0.0263212	chr2	217163703	44624	OpenSea
PFDA	cg11280255	0.177147	0.0713636	2.48232	0.0379882	0.316306	0.0160226	0.0452819	chr10	94063299	44625	OpenSea
PFNA	cg20148407	0.246849	0.0879464	2.80681	0.0753536	0.418345	0.00683627	0.0358432	chr5	10413374	44626	OpenSea	TSS200
PFDA	cg20148407	0.204389	0.0828188	2.4679	0.042892	0.365885	0.0166158	0.0458614	chr5	10413374	44626	OpenSea	TSS200
PFDA	cg14716689	0.152226	0.0645229	2.35925	0.0264062	0.278045	0.0217612	0.0499249	chr10	46053734	44628	OpenSea	5'UTR
PFDA	cg04959250	0.195247	0.0698189	2.79648	0.0591	0.331394	0.00703104	0.038171	chr17	60837385	44630	OpenSea	ExonBnd
PFUnDA	cg04660733	0.236319	0.0798745	2.95863	0.0805639	0.392074	0.00449335	0.0486863	chr17	60803292	44630	OpenSea
PFDA	cg22974749	0.147223	0.0614183	2.39705	0.027457	0.266989	0.0198286	0.0485209	chr7	35881333	44811	OpenSea	TSS1500
PFNA	cg23051970	0.0993342	0.0370262	2.68281	0.0271332	0.171535	0.00953689	0.039769	chr17	75284193	44813	OpenSea	1stExon
PFDA	cg00519659	0.101699	0.0424236	2.39722	0.0189728	0.184425	0.0198201	0.0485209	chr17	75411942	44813	OpenSea	5'UTR
PFDA	cg04077687	0.228433	0.0882385	2.58882	0.0563684	0.400499	0.0122002	0.0424083	chr4	77951837	44815	OpenSea	TSS1500
PFNA	cg00383715	0.261305	0.100443	2.60152	0.0654405	0.457169	0.0118045	0.0426047	chr9	117919544	44896	OpenSea	5'UTR
PFDA	cg00383715	0.253672	0.0966108	2.62572	0.0652815	0.442063	0.0110829	0.0412971	chr9	117919544	44896	OpenSea	5'UTR
PFDA	cg13090484	0.212286	0.0709167	2.99345	0.0739981	0.350573	0.00407364	0.0354721	chr3	151451960	AADACL2	OpenSea	1stExon
PFNA	cg03953874	0.136458	0.0446685	3.0549	0.0493544	0.223562	0.00342075	0.0280674	chr2	69748076	AAK1	OpenSea	TSS1500
PFDA	cg00596388	0.216886	0.0711387	3.04877	0.0781652	0.355606	0.00348121	0.0354167	chr7	121721593	AASS	OpenSea	3'UTR
PFNA	cg04652782	0.106049	0.0426482	2.4866	0.0228851	0.189213	0.01585	0.0468921	chr17	35408461	AATF	OpenSea
PFDA	cg04652782	0.130651	0.0397257	3.28884	0.0531863	0.208116	0.00172745	0.0326593	chr17	35408461	AATF	OpenSea
PFUnDA	cg06795340	0.249511	0.0706596	3.53118	0.111725	0.387298	0.000827019	0.0344698	chr9	107546652	ABCA1	OpenSea
PFDA	cg22202891	0.244904	0.0832735	2.94097	0.0825212	0.407288	0.00472133	0.0360688	chr2	216001968	ABCA12	OpenSea
PFUnDA	cg22202891	0.360886	0.100502	3.59082	0.164906	0.556865	0.000686975	0.0338366	chr2	216001968	ABCA12	OpenSea
PFHxS	cg06780216	0.146002	0.0580924	2.51327	0.032722	0.259282	0.0148129	0.0250864	chr16	2374397	ABCA3	OpenSea	ExonBnd
PFNA	cg24722527	0.132621	0.0534497	2.48122	0.0283936	0.236848	0.016067	0.0471066	chr17	67099715	ABCA6	OpenSea
PFDA	cg24722527	0.124638	0.0515374	2.4184	0.0241403	0.225136	0.0188062	0.0477505	chr17	67099715	ABCA6	OpenSea
PFDA	cg19912619	0.155711	0.062068	2.50872	0.0346787	0.276744	0.0149855	0.0448079	chr7	20777786	ABCB5	OpenSea
MeFOSAA	cg26175729	0.195209	0.0733978	2.6596	0.0520831	0.338335	0.0101399	0.0267772	chr7	150726136	ABCB8	S_Shore	5'UTR
PFDA	cg22146123	0.100861	0.0378958	2.66153	0.026964	0.174758	0.0100885	0.040244	chr13	95729008	ABCC4	OpenSea	TSS1500
PFDA	cg06725246	0.130905	0.0469089	2.79062	0.0394324	0.222377	0.00714373	0.038171	chr13	95951628	ABCC4	N_Shore
PFDA	cg25653848	0.153983	0.0590148	2.60923	0.0389041	0.269062	0.0115702	0.0418736	chr4	89147569	ABCG2	OpenSea	TSS1500
PFDA	cg19876983	0.266479	0.0818513	3.25565	0.106869	0.426089	0.00190654	0.0332154	chr2	44045853	ABCG5	OpenSea	3'UTR
PFDA	cg07495858	0.254415	0.0743217	3.42316	0.109488	0.399343	0.0011524	0.0320252	chr3	111696273	ABHD10	N_Shore
PFDA	cg02389068	0.120313	0.0497551	2.4181	0.0232905	0.217335	0.0188202	0.0477562	chr15	89645647	ABHD2	OpenSea	TSS200
PFDA	cg10690887	0.183047	0.0557304	3.28452	0.0743731	0.291722	0.00174983	0.0327747	chr18	19285051	ABHD3	Island	TSS1500
PFDA	cg22881851	0.19003	0.0733951	2.58914	0.0469101	0.333151	0.0121898	0.0424083	chr10	27077563	ABI1	OpenSea	TSS1500
PFNA	cg18312577	0.246077	0.0526852	4.67071	0.143341	0.348813	1.87282e-05	0.00710411	chr2	204192208	ABI2	N_Shore	TSS1500
PFDA	cg07883537	0.178722	0.0696235	2.56698	0.0429562	0.314488	0.0129088	0.0430601	chr17	47296912	ABI3	N_Shore	TSS1500
PFDA	cg08872363	0.242247	0.0985975	2.45693	0.0499819	0.434512	0.0170805	0.0462782	chr3	100585771	ABI3BP	OpenSea	1stExon
PFDA	cg13871187	0.238848	0.0789775	3.02425	0.0848417	0.392854	0.00373311	0.0354721	chr4	7967393	ABLIM2	OpenSea	3'UTR
PFDA	cg19027787	0.2144	0.0571159	3.75377	0.103024	0.325776	0.000405273	0.0299915	chr4	8108433	ABLIM2	OpenSea	5'UTR
PFDA	cg10132104	0.27418	0.0759173	3.61156	0.126141	0.422219	0.000643817	0.0313267	chr4	8108443	ABLIM2	OpenSea	5'UTR
PFDA	cg01884917	0.157144	0.0621941	2.52666	0.0358651	0.278422	0.0143158	0.0444849	chr17	1038155	ABR	OpenSea	5'UTR
PFUnDA	cg13925686	0.313596	0.108425	2.89228	0.102167	0.525025	0.00540641	0.0491186	chr17	7239643	ACAP1	OpenSea	TSS1500
PFHxS	cg02583796	0.319469	0.0943161	3.38722	0.135553	0.503385	0.00128535	0.00519083	chr1	226375174	ACBD3	S_Shore	TSS1500
PFDA	cg15084160	0.178849	0.0752194	2.3777	0.0321714	0.325527	0.0207978	0.0491284	chr1	226371240	ACBD3	N_Shelf
PFDA	cg02920383	0.0934917	0.0351114	2.66272	0.0250245	0.161959	0.0100569	0.0401977	chr7	150747107	ACCN3	N_Shore	TSS1500
PFUnDA	cg18265608	-0.250137	0.0773784	-3.23264	-0.401025	-0.0992489	0.00204079	0.0396023	chr11	44087367	ACCS	N_Shore	TSS1500
PFNA	cg05476094	0.184244	0.0578746	3.1835	0.0713883	0.297099	0.00235795	0.0251759	chr11	76733236	ACER3	OpenSea	3'UTR
PFDA	cg05288548	0.0945595	0.0395809	2.38902	0.0173767	0.171742	0.020226	0.0487547	chr22	41907994	ACO2	OpenSea	5'UTR
PFDA	cg02905900	0.0614344	0.0251912	2.43873	0.0123116	0.110557	0.0178773	0.0469767	chr1	55013517	ACOT11	OpenSea	TSS1500
PFDA	cg26643724	0.152859	0.0562213	2.71888	0.0432274	0.262491	0.00862611	0.0393575	chr5	80639544	ACOT12	OpenSea	3'UTR
PFNA	cg08722675	-0.184109	0.0582082	-3.16294	-0.297615	-0.0706031	0.00250393	0.0254729	chr4	8412549	ACOX3	OpenSea	3'UTR
PFNA	cg19157368	0.0995615	0.0407192	2.44507	0.020159	0.178964	0.0175958	0.0484149	chr16	89169801	ACSF3	S_Shore
PFDA	cg19157368	0.107186	0.0387966	2.76276	0.0315322	0.182839	0.00770257	0.0385733	chr16	89169801	ACSF3	S_Shore
PFDA	cg25902342	0.135848	0.0501638	2.70809	0.0380288	0.233668	0.00891758	0.039409	chr16	89201615	ACSF3	OpenSea	TSS1500
PFDA	cg18733757	0.329881	0.109865	3.0026	0.115644	0.544118	0.00396961	0.0354721	chr10	114134878	ACSL5	OpenSea	TSS1500
PFNA	cg15776783	0.174013	0.0646527	2.69151	0.0479404	0.300086	0.00931958	0.0391864	chr10	96974685	ACSM6	OpenSea	3'UTR
PFNA	cg00453565	0.106369	0.0437411	2.43179	0.0210739	0.191664	0.0181897	0.0489277	chr11	66328369	ACTN3	S_Shore	TSS1500
PFUnDA	cg01970818	0.139537	0.0482003	2.89494	0.0455465	0.233528	0.00536678	0.0491186	chr19	39175171	ACTN4	OpenSea	5'UTR
PFDA	cg17525418	0.153471	0.0601659	2.5508	0.0361475	0.270794	0.0134577	0.0435995	chr2	65492558	ACTR2	OpenSea
PFDA	cg07068664	0.237908	0.0787381	3.02151	0.0843688	0.391447	0.00376229	0.0354721	chr2	158638872	ACVR1	OpenSea	3'UTR
PFDA	cg19628881	0.191496	0.0661006	2.89704	0.0625999	0.320392	0.00530636	0.0364613	chr2	158485963	ACVR1C	S_Shore	TSS1500
PFDA	cg14093151	0.120675	0.0477527	2.52709	0.0275576	0.213793	0.0143002	0.0444849	chr15	59019208	ADAM10	OpenSea	3'UTR
PFDA	cg14968925	0.222133	0.0923146	2.40626	0.0421193	0.402146	0.0193237	0.0480361	chr8	39696842	ADAM2	OpenSea	TSS1500
PFNA	cg20955020	0.182459	0.0680394	2.68167	0.0497821	0.315136	0.00956587	0.0398171	chr21	28215410	ADAMTS1	N_Shore	TSS1500
PFDA	cg02345247	0.197585	0.0561385	3.5196	0.0881147	0.307055	0.000857187	0.0314499	chr15	100804162	ADAMTS17	OpenSea	3'UTR
PFUnDA	cg17713797	0.172235	0.054049	3.18664	0.0668393	0.277631	0.00233636	0.0397727	chr5	178643096	ADAMTS2	OpenSea
PFDA	cg06201228	0.197825	0.0693515	2.8525	0.0625897	0.333061	0.00603351	0.0377123	chr12	43834948	ADAMTS20	OpenSea	TSS1500
PFDA	cg20126681	0.267852	0.106891	2.50585	0.0594148	0.476289	0.0150954	0.0448079	chr5	64494760	ADAMTS6	OpenSea	TSS200
PFDA	cg16526133	0.167684	0.0616442	2.7202	0.0474781	0.287891	0.00863431	0.0393575	chr3	64636717	ADAMTS9	OpenSea	3'UTR
MeFOSAA	cg22731751	-0.181214	0.0657042	-2.75803	-0.309337	-0.053091	0.00780129	0.0238668	chr7	941158	ADAP1	N_Shore	3'UTR
PFNA	cg27429195	-0.305246	0.108981	-2.8009	-0.517759	-0.092732	0.00694709	0.0358432	chr10	1602108	ADARB2	OpenSea
PFDA	cg08978835	0.144073	0.046303	3.11153	0.0537824	0.234364	0.00288673	0.0346721	chr10	1402076	ADARB2	N_Shelf
PFDA	cg15082694	0.177725	0.0714183	2.48851	0.0384593	0.316991	0.0157738	0.0449929	chr10	1408294	ADARB2	S_Shelf
PFDA	cg19012696	0.290525	0.0983825	2.95301	0.098679	0.482371	0.0045647	0.0360432	chr10	1546821	ADARB2	OpenSea
PFDA	cg17522332	0.219363	0.0910027	2.41051	0.0419073	0.396818	0.0191786	0.0480253	chr10	1707523	ADARB2	OpenSea
PFDA	cg26291084	0.133029	0.0563425	2.36108	0.0231612	0.242897	0.0216641	0.0498237	chr6	143772728	ADAT2	S_Shore	TSS1500
PFDA	cg26202697	0.180146	0.0667899	2.69721	0.049906	0.310387	0.00917952	0.0394605	chr8	145608470	ADCK5	OpenSea	5'UTR
PFNA	cg04795186	-0.106156	0.0397949	-2.66756	-0.183756	-0.0285554	0.00992916	0.0402825	chr5	7803175	ADCY2	OpenSea	5'UTR
PFDA	cg08605516	0.0858782	0.0315443	2.72246	0.0243668	0.14739	0.00858215	0.0393575	chr5	7653050	ADCY2	OpenSea	TSS1500
PFNA	cg17547420	0.110501	0.0452964	2.43952	0.0221735	0.198829	0.0178418	0.0484757	chr4	2906870	ADD1	OpenSea	5'UTR
PFDA	cg17547420	0.117638	0.042637	2.75906	0.0344957	0.20078	0.00777976	0.0385733	chr4	2906870	ADD1	OpenSea	5'UTR
PFDA	cg16230755	0.205842	0.0745857	2.7598	0.0603997	0.351284	0.00776412	0.0385733	chr10	111812447	ADD3	OpenSea	5'UTR
PFDA	cg20415960	0.257187	0.104248	2.46707	0.0539038	0.460469	0.0166504	0.0458776	chr19	14743662	ADGRE3	OpenSea
PFNA	cg18346481	0.158586	0.0612445	2.58939	0.0391588	0.278012	0.0121359	0.0432144	chr6	46839676	ADGRF5	OpenSea	TSS200
PFDA	cg17114660	0.19063	0.060737	3.13861	0.0721928	0.309067	0.00268761	0.0346721	chr5	90447750	ADGRV1	OpenSea	3'UTR
PFDA	cg20183763	0.17387	0.0731487	2.37693	0.0312296	0.316509	0.0208372	0.0491284	chr8	67375743	ADHFE1	OpenSea	5'UTR
PFDA	cg26569778	0.124139	0.0518327	2.395	0.0230656	0.225213	0.0199293	0.0485808	chr10	76388077	ADK	OpenSea
PFNA	cg20684110	0.147399	0.0477214	3.08875	0.0543426	0.240456	0.00310431	0.0270264	chr10	64565750	ADO	Island	1stExon
PFDA	cg14519515	0.182499	0.0451919	4.0383	0.0943743	0.270623	0.000162672	0.0292748	chr11	67033594	ADRBK1	N_Shore	TSS1500
PFNA	cg16609534	0.172122	0.0689595	2.49599	0.037651	0.306593	0.0154778	0.0463635	chr4	7875439	AFAP1	OpenSea	TSS1500
PFDA	cg02895699	0.155326	0.0430611	3.60712	0.0713574	0.239296	0.000645511	0.0313267	chr4	7813791	AFAP1	OpenSea
PFDA	cg16609534	0.203109	0.0643624	3.15572	0.0776028	0.328616	0.00255721	0.0346721	chr4	7875439	AFAP1	OpenSea	TSS1500
PFDA	cg14760507	0.131883	0.0497849	2.64906	0.0348028	0.228964	0.0103823	0.040407	chr4	87994166	AFF1	OpenSea	5'UTR
PFDA	cg20698680	0.117096	0.0480423	2.43735	0.0234133	0.210778	0.0179389	0.0470313	chr2	100459153	AFF3	OpenSea
PFNA	cg14930335	0.192031	0.077993	2.46216	0.0399448	0.344118	0.0168575	0.0477072	chr2	236619767	AGAP1	OpenSea
PFDA	cg21268469	0.140614	0.0539282	2.60743	0.0354538	0.245774	0.0116245	0.041965	chr2	236446210	AGAP1	S_Shelf
PFDA	cg13089906	0.156487	0.0576374	2.71503	0.0440945	0.26888	0.00875414	0.0393575	chr2	236656906	AGAP1	OpenSea
PFDA	cg09958418	0.0962311	0.0385782	2.49444	0.0210036	0.171458	0.0155385	0.0449719	chr15	86848975	AGBL1-AS1	OpenSea	TSS1500
PFNA	cg11630504	0.277756	0.0951287	2.91979	0.0922546	0.463257	0.0049806	0.0319398	chr1	49283624	AGBL4	OpenSea	3'UTR
PFDA	cg07211415	0.0934588	0.0345932	2.70165	0.026002	0.160916	0.00907181	0.039409	chr1	49162877	AGBL4	OpenSea
PFHxS	cg20638582	0.139455	0.0590044	2.36346	0.0243962	0.254514	0.0215378	0.030979	chr6	32151457	AGER	OpenSea	3'UTR
PFNA	cg10677959	0.0957282	0.039664	2.41348	0.0183833	0.173073	0.0189803	0.0496368	chr6	32151346	AGER	OpenSea	3'UTR
PFDA	cg06254336	0.233462	0.0861352	2.71042	0.0654989	0.401426	0.00886243	0.039409	chr2	228362004	AGFG1	OpenSea
PFDA	cg04093569	0.214323	0.0866461	2.47354	0.045363	0.383283	0.0163813	0.0457473	chr7	15252559	AGMO	OpenSea
PFDA	cg15446032	0.144054	0.0602394	2.39135	0.0265868	0.261521	0.0201097	0.0486997	chr21	45344724	AGPAT3	OpenSea	TSS1500
PFDA	cg16531348	0.0940867	0.036245	2.59585	0.023409	0.164764	0.0119795	0.0422786	chr21	45377217	AGPAT3	N_Shelf	5'UTR
PFDA	cg18249355	0.121542	0.0481667	2.52336	0.0276171	0.215467	0.0144369	0.0444849	chr6	161647625	AGPAT4	OpenSea	5'UTR
PFDA	cg09427468	0.14014	0.0534063	2.62404	0.035998	0.244282	0.0111315	0.041353	chr1	230850832	AGT	OpenSea	3'UTR
PFDA	cg26108469	0.166367	0.0574484	2.89594	0.0543429	0.278392	0.0053519	0.0366089	chr1	110546508	AHCYL1	OpenSea	TSS1500
PFDA	cg11961845	0.0964774	0.0351096	2.74789	0.0280136	0.164941	0.00801703	0.0388442	chr7	129008179	AHCYL2	OpenSea	5'UTR
PFDA	cg07137983	0.145846	0.0442519	3.29582	0.059555	0.232137	0.00169186	0.0325209	chr6	135709029	AHI1	OpenSea	3'UTR
PFDA	cg25502086	0.073596	0.0276286	2.66376	0.0197203	0.127472	0.0100292	0.0401268	chr10	71892093	AIFM2	Island	5'UTR
PFDA	cg01322555	0.186569	0.0733328	2.54415	0.0435705	0.329568	0.0136893	0.0439772	chr10	71892787	AIFM2	Island	TSS200
PFDA	cg20973735	0.227938	0.0678203	3.36091	0.0956886	0.360188	0.00139171	0.0320252	chr11	67251677	AIP	S_Shore
PFDA	cg27045481	0.14391	0.0500004	2.87818	0.0464095	0.241411	0.00562144	0.0370197	chr6	151565318	AKAP12	S_Shelf
PFUnDA	cg07264461	0.156079	0.0538849	2.89652	0.051003	0.261154	0.00534338	0.0491186	chr15	85996291	AKAP13	OpenSea	5'UTR
PFNA	cg20222376	0.15054	0.0564022	2.66904	0.0405553	0.260524	0.00984914	0.0402825	chr19	15530606	AKAP8L	S_Shore	TSS1500
PFDA	cg07109430	0.23633	0.0869503	2.718	0.0667774	0.405883	0.0086852	0.0393575	chr1	109400118	AKNAD1	OpenSea	1stExon
PFDA	cg21680227	0.235378	0.0832046	2.8289	0.0731286	0.397626	0.00643657	0.0377869	chr10	5136256	AKR1C3	OpenSea	TSS1500
PFNA	cg11233384	0.184861	0.0557897	3.31353	0.0760707	0.293651	0.00160466	0.0221832	chr1	19615702	AKR7A3	S_Shore	1stExon
PFUnDA	cg11233384	0.220037	0.0677766	3.2465	0.0878725	0.352201	0.00195888	0.0391776	chr1	19615702	AKR7A3	S_Shore	1stExon
PFNA	cg09990584	0.223706	0.0576843	3.8781	0.111221	0.33619	0.00027504	0.0125528	chr1	19601069	AKR7L	S_Shore	TSS1500
PFDA	cg17431922	0.209498	0.0848105	2.47018	0.0441171	0.374878	0.0164667	0.0458061	chr1	19599516	AKR7L	N_Shore	5'UTR
PFNA	cg17359753	0.1964	0.0646315	3.03876	0.0703684	0.322431	0.00358204	0.0287698	chr19	40790165	AKT2	N_Shore	5'UTR
PFNA	cg22637834	0.11628	0.0446389	2.6049	0.029234	0.203326	0.0117012	0.0425126	chr1	244007281	AKT3	OpenSea	TSS1500
PFDA	cg01931940	0.269236	0.0957434	2.81205	0.0825359	0.455935	0.00673941	0.038171	chr1	243887342	AKT3	OpenSea	3'UTR
PFDA	cg10504066	0.190775	0.0709494	2.68888	0.0524232	0.329126	0.00938468	0.0395289	chr15	101418967	ALDH1A3	N_Shore	TSS1500
PFDA	cg08653866	0.167203	0.0688377	2.42895	0.0329696	0.301436	0.018319	0.0473948	chr12	105461500	ALDH1L2	OpenSea	TSS1500
PFDA	cg16204509	0.114648	0.0413238	2.77439	0.0340669	0.19523	0.00746449	0.0384616	chr12	105478582	ALDH1L2	S_Shore	TSS1500
PFNA	cg11841774	0.119538	0.0382776	3.12291	0.0448961	0.194179	0.00281282	0.0259759	chr14	74536187	ALDH6A1	OpenSea	TSS1500
PFDA	cg11841774	0.0903993	0.0368296	2.45453	0.0185817	0.162217	0.0171287	0.0463072	chr14	74536187	ALDH6A1	OpenSea	TSS1500
PFDA	cg02640572	0.0861958	0.0349867	2.46367	0.0179718	0.15442	0.0167934	0.0460518	chr16	30075788	ALDOA	N_Shore	TSS1500
PFDA	cg26626184	0.134905	0.0566504	2.38136	0.024437	0.245373	0.0206111	0.0490544	chr11	111705365	ALG9	OpenSea	3'UTR
PFDA	cg22622440	0.123204	0.0471529	2.61286	0.0312557	0.215152	0.0114612	0.0416323	chr17	18088359	ALKBH5	Island	5'UTR
PFUnDA	cg04072767	0.320973	0.0925551	3.46792	0.140491	0.501456	0.00100506	0.0361206	chr19	6372374	ALKBH7	N_Shore	TSS200
PFDA	cg15055577	0.29671	0.101285	2.92946	0.0992047	0.494216	0.00487553	0.0361622	chr2	73617110	ALMS1	S_Shelf
PFDA	cg22656221	0.155769	0.0621753	2.50532	0.0345269	0.27701	0.0151157	0.0448079	chr2	73679106	ALMS1	OpenSea	TSS1500
PFDA	cg17395034	0.11982	0.047138	2.54189	0.0279005	0.211739	0.0137688	0.0439772	chr2	73827956	ALMS1	OpenSea	TSS200
PFDA	cg15799267	0.143978	0.0525252	2.74112	0.0415536	0.246402	0.00816411	0.0389766	chr17	7942406	ALOX15B	OpenSea	TSS200
PFUnDA	cg06127294	0.164362	0.0495034	3.32022	0.0678308	0.260894	0.00157279	0.037388	chr10	45872735	ALOX5	S_Shelf
PFOS	cg15210127	0.174992	0.0687237	2.54631	0.0409804	0.309003	0.0136138	0.0272275	chr18	56148617	ALPK2	OpenSea	3'UTR
PFNA	cg22403782	0.123646	0.0506728	2.44008	0.0248336	0.222458	0.0178169	0.0484757	chr2	233246136	ALPP	Island	3'UTR
PFDA	cg09974298	0.190727	0.0759464	2.51133	0.0426314	0.338822	0.0148862	0.0448079	chr2	202503750	ALS2CR4	N_Shelf	3'UTR
PFDA	cg06450181	0.220309	0.0926815	2.37706	0.0395803	0.401038	0.0208308	0.0491284	chr11	46524128	AMBRA1	OpenSea	3'UTR
PFNA	cg26378518	0.167593	0.0612992	2.73401	0.0480593	0.287126	0.00832111	0.0373631	chr12	47472317	AMIGO2	N_Shore	TSS1500
PFDA	cg26378518	0.195477	0.0573813	3.40663	0.0835836	0.307371	0.00121183	0.0320252	chr12	47472317	AMIGO2	N_Shore	TSS1500
PFDA	cg10288719	0.107572	0.0347936	3.09173	0.0397247	0.17542	0.0030778	0.0347899	chr2	128622541	AMMECR1L	OpenSea	3'UTR
PFDA	cg03286766	0.132468	0.04161	3.18356	0.0513285	0.213608	0.00235752	0.0344757	chr3	134081809	AMOTL2	N_Shore	3'UTR
PFNA	cg01506154	0.0959207	0.0389997	2.45953	0.0198713	0.17197	0.0169695	0.047728	chr1	110166278	AMPD2	S_Shelf	TSS200
PFDA	cg01506154	0.10963	0.0367208	2.9855	0.0380244	0.181236	0.00416612	0.0355109	chr1	110166278	AMPD2	S_Shelf	TSS200
MeFOSAA	cg01506154	0.119668	0.0457128	2.61782	0.0305278	0.208808	0.0113139	0.0280041	chr1	110166278	AMPD2	S_Shelf	TSS200
PFDA	cg17289942	0.157014	0.0639725	2.45441	0.032268	0.281761	0.017189	0.0463631	chr7	38469108	AMPH	OpenSea	3'UTR
PFDA	cg05119931	0.154202	0.0582197	2.64861	0.0406731	0.26773	0.0104373	0.040407	chr7	38469273	AMPH	OpenSea	3'UTR
PFUnDA	cg24987293	0.156696	0.049292	3.17892	0.0605761	0.252815	0.00238974	0.0398114	chr12	121792270	ANAPC5	S_Shore	5'UTR
PFDA	cg01774111	0.205665	0.0872481	2.35724	0.0355308	0.375798	0.0218687	0.0499764	chr1	213165579	ANGEL2	OpenSea	3'UTR
PFDA	cg10423023	0.15425	0.0496052	3.10956	0.05752	0.25098	0.00292355	0.0346721	chr8	6414796	ANGPT2	OpenSea	5'UTR
PFUnDA	cg25350011	-0.535569	0.185611	-2.88544	-0.89751	-0.173628	0.00550978	0.0496758	chr8	6419483	ANGPT2	OpenSea	5'UTR
PFDA	cg16328016	0.163166	0.0534767	3.05116	0.0588865	0.267446	0.00345751	0.0354167	chr8	41626550	ANK1	S_Shore
PFDA	cg17052552	0.230695	0.0776463	2.9711	0.0792844	0.382105	0.00433867	0.0356932	chr8	41654404	ANK1	N_Shore	3'UTR
PFDA	cg12180191	0.135752	0.050394	2.69382	0.0374838	0.23402	0.00926263	0.0395178	chr8	41686706	ANK1	S_Shore	1stExon
PFDA	cg02773403	0.21492	0.0821271	2.61692	0.0547722	0.375068	0.0113404	0.041554	chr10	62053458	ANK3	OpenSea	5'UTR
PFDA	cg14141619	0.150138	0.0628746	2.3879	0.027533	0.272744	0.0202225	0.0487547	chr10	62109675	ANK3	OpenSea	5'UTR
PFDA	cg14391247	0.22952	0.0694547	3.3046	0.0940837	0.364957	0.00164804	0.032374	chr10	62149329	ANK3	OpenSea	1stExon
PFNA	cg00653339	0.126284	0.0509186	2.48012	0.0269932	0.225576	0.0161116	0.0471161	chr5	14751396	ANKH	OpenSea	TSS200
PFDA	cg00653339	0.145533	0.0480165	3.03089	0.0519004	0.239165	0.00363998	0.0354721	chr5	14751396	ANKH	OpenSea	TSS200
PFDA	cg19159985	0.106843	0.0423052	2.52553	0.0243481	0.189338	0.0143571	0.0444849	chr5	139788643	ANKHD1	OpenSea	5'UTR
PFDA	cg06304868	0.162181	0.0613203	2.64481	0.0426061	0.281755	0.0104991	0.040407	chr12	133320775	ANKLE2	OpenSea	5'UTR
PFNA	cg01338593	0.201554	0.0697866	2.88815	0.0654702	0.337638	0.00546867	0.0335324	chr13	111558626	ANKRD10	OpenSea	TSS200
PFDA	cg14484885	0.150056	0.0542348	2.76678	0.0442981	0.255814	0.00761937	0.0385733	chr13	111540404	ANKRD10	OpenSea	3'UTR
PFDA	cg09301471	0.119474	0.0439866	2.71615	0.0337002	0.205248	0.00872816	0.0393575	chr16	89349945	ANKRD11	S_Shore	3'UTR
PFDA	cg04429873	0.112153	0.0383972	2.92087	0.0372788	0.187028	0.0049937	0.0363806	chr16	89416597	ANKRD11	OpenSea	3'UTR
PFNA	cg02927618	0.198416	0.069691	2.84708	0.0625183	0.334313	0.00612397	0.0347482	chr12	110440527	ANKRD13A	S_Shelf	5'UTR
PFNA	cg22622451	0.0842718	0.0338019	2.49311	0.018358	0.150185	0.0155912	0.0465492	chr10	99337800	ANKRD2	N_Shore
PFDA	cg16984089	0.212543	0.0704	3.01907	0.0752624	0.349823	0.00378849	0.0354721	chr10	90591639	ANKRD22	OpenSea
MeFOSAA	cg07450214	0.207865	0.0931591	2.23129	0.0262048	0.389525	0.0296112	0.0491113	chr10	27389879	ANKRD26	S_Shore	TSS1500
PFUnDA	cg16365747	0.244546	0.0750242	3.25956	0.0982489	0.390843	0.00186932	0.0384917	chr19	33162957	ANKRD27	N_Shelf	5'UTR
PFNA	cg00965261	0.304551	0.121538	2.50581	0.0675516	0.541551	0.015097	0.0463635	chr12	52280975	ANKRD33	OpenSea	TSS1500
PFOS	cg02567246	0.425956	0.0940249	4.53024	0.242607	0.609304	3.0607e-05	0.00017599	chr5	10640621	ANKRD33B	OpenSea	3'UTR
PFDA	cg24099088	0.174097	0.0689268	2.52582	0.0396893	0.308504	0.0143467	0.0444849	chr2	197954559	ANKRD44	OpenSea	TSS1500
PFDA	cg25912846	0.155746	0.0437307	3.56147	0.0704709	0.241021	0.000752796	0.0313267	chr2	197987544	ANKRD44	OpenSea	TSS200
PFDA	cg19592231	0.128421	0.0537568	2.38893	0.0235953	0.233247	0.0202305	0.0487547	chr2	198001840	ANKRD44	OpenSea	3'UTR
PFDA	cg23697266	0.153129	0.0624695	2.45126	0.0313136	0.274945	0.017325	0.0464229	chr12	99294699	ANKS1B	OpenSea
PFNA	cg16763508	0.0932281	0.0385593	2.41779	0.0180376	0.168419	0.0188349	0.0496368	chr11	70029817	ANO1	OpenSea	5'UTR
PFNA	cg07580010	0.178026	0.0600537	2.96445	0.0609213	0.295131	0.00442056	0.0304483	chr3	43664647	ANO10	S_Shore	TSS1500
PFDA	cg02658686	0.198258	0.0528061	3.75445	0.095286	0.30123	0.000409619	0.0299915	chr12	101295492	ANO4	OpenSea	5'UTR
PFDA	cg23178958	0.118933	0.0391309	3.03935	0.0426274	0.195238	0.00357602	0.0354721	chr2	69387295	ANTXR1	OpenSea
PFDA	cg18154404	0.129573	0.0540919	2.39543	0.024094	0.235052	0.0199083	0.0485553	chr7	36621986	AOAH	OpenSea	3'UTR
PFUnDA	cg15326498	0.201587	0.0526797	3.82666	0.0988617	0.304312	0.00032486	0.0263212	chr19	16317228	AP1M1	OpenSea	ExonBnd
PFDA	cg05410915	0.127899	0.0363426	3.51926	0.0570308	0.198767	0.000849199	0.0314499	chr11	981891	AP2A2	S_Shore	5'UTR
PFNA	cg06121395	0.327608	0.114035	2.87286	0.105239	0.549977	0.00570456	0.0341954	chr5	77352971	AP3B1	OpenSea	TSS1500
PFDA	cg06121395	0.347101	0.111271	3.11942	0.130123	0.56408	0.00284134	0.0346721	chr5	77352971	AP3B1	OpenSea	TSS1500
PFDA	cg26554461	0.151048	0.0616894	2.44853	0.0307541	0.271343	0.017444	0.046537	chr5	77405838	AP3B1	OpenSea	3'UTR
PFDA	cg24438277	0.117836	0.0467452	2.52083	0.0266833	0.20899	0.0145306	0.044498	chr19	2120959	AP3D1	Island
PFDA	cg18404652	0.100044	0.0267225	3.74383	0.0479355	0.152153	0.000423753	0.0302559	chr8	42009622	AP3M2	N_Shore	TSS1500
PFDA	cg03508386	0.156622	0.0526057	2.97728	0.054041	0.259203	0.00426376	0.03556	chr1	114446805	AP4B1	N_Shore	3'UTR
PFDA	cg18385440	0.061875	0.0230981	2.67879	0.0168337	0.106916	0.00963894	0.0399452	chr15	29212889	APBA2	OpenSea	TSS1500
PFNA	cg17514720	0.230403	0.0696776	3.30669	0.0945312	0.366274	0.00163778	0.0225047	chr4	41074719	APBB2	OpenSea	5'UTR
PFDA	cg17514720	0.194006	0.0669117	2.89943	0.063528	0.324483	0.00530038	0.0364613	chr4	41074719	APBB2	OpenSea	5'UTR
PFNA	cg07746971	0.204687	0.082363	2.48518	0.0440787	0.365295	0.0159073	0.0470006	chr5	139942569	APBB3	N_Shore	3'UTR
PFDA	cg07746971	0.223197	0.0778227	2.86802	0.0714429	0.374952	0.00578126	0.0373095	chr5	139942569	APBB3	N_Shore	3'UTR
PFNA	cg14224606	0.088232	0.0364815	2.41854	0.017093	0.159371	0.0187998	0.0496368	chr19	1449315	APC2	N_Shore	TSS1500
PFNA	cg14644031	-0.364178	0.0978275	-3.72266	-0.554942	-0.173415	0.000453322	0.0148378	chr2	21267858	APOB	S_Shore	TSS1500
PFDA	cg14644031	-0.296787	0.0933675	-3.17869	-0.478853	-0.11472	0.00239135	0.0345099	chr2	21267858	APOB	S_Shore	TSS1500
PFDA	cg25036527	0.100053	0.0363142	2.75521	0.0292405	0.170866	0.00786079	0.0387853	chr22	36123779	APOL5	OpenSea
PFDA	cg05034654	0.0627272	0.0211969	2.95926	0.0213932	0.104061	0.00448543	0.035731	chr16	88876836	APRT	N_Shore	3'UTR
PFDA	cg07812334	0.0840184	0.0348964	2.40765	0.0159705	0.152066	0.0193147	0.0480361	chr11	72410125	ARAP1	S_Shore	TSS1500
PFDA	cg21763435	0.241022	0.0966626	2.49343	0.0525298	0.429514	0.0155783	0.0449719	chr4	36161440	ARAP2	OpenSea	TSS1500
PFDA	cg18594661	0.1531	0.0552288	2.7721	0.0454034	0.260796	0.00751088	0.0384616	chr4	36162678	ARAP2	OpenSea	TSS1500
PFDA	cg04386069	0.103276	0.0357454	2.8892	0.0335722	0.172979	0.00545273	0.0368734	chr1	228268928	ARF1	N_Shore	TSS1500
PFDA	cg09859208	0.176863	0.0649729	2.72211	0.0501661	0.30356	0.00859033	0.0393575	chr8	68229500	ARFGEF1	OpenSea
PFUnDA	cg09066438	0.225862	0.0510459	4.42469	0.126323	0.325402	4.40978e-05	0.0263212	chr8	68118964	ARFGEF1	OpenSea	3'UTR
PFNA	cg05816000	0.285816	0.103508	2.76129	0.0839752	0.487656	0.00773302	0.0359721	chr4	148915072	ARHGAP10	OpenSea	5'UTR
PFDA	cg05816000	0.287391	0.0988796	2.90648	0.094576	0.480206	0.00516888	0.0364613	chr4	148915072	ARHGAP10	OpenSea	5'UTR
PFNA	cg21253499	-0.195707	0.0734543	-2.66434	-0.338943	-0.0524714	0.010014	0.0402825	chr2	144041845	ARHGAP15	OpenSea	5'UTR
PFNA	cg24185941	0.26467	0.108797	2.43268	0.0525145	0.476825	0.0181491	0.0489089	chr2	144441775	ARHGAP15	OpenSea	5'UTR
PFDA	cg17669276	0.126677	0.0401151	3.15785	0.0484531	0.204902	0.00254134	0.0346721	chr2	143930384	ARHGAP15	OpenSea	TSS1500
PFDA	cg24185941	0.276823	0.099026	2.79546	0.0837227	0.469924	0.00705044	0.038171	chr2	144441775	ARHGAP15	OpenSea	5'UTR
PFDA	cg13324779	0.105791	0.0373968	2.82888	0.0328672	0.178714	0.00643701	0.0377869	chr4	86923558	ARHGAP24	OpenSea	3'UTR
PFDA	cg20477261	0.198513	0.0731479	2.71386	0.0558744	0.341151	0.00878166	0.0393575	chr5	142196343	ARHGAP26	OpenSea
PFDA	cg24352757	0.117779	0.0364663	3.2298	0.0466697	0.188888	0.00205797	0.0336888	chr8	1818149	ARHGEF10	N_Shelf	5'UTR
PFOS	cg12823408	0.546891	0.112945	4.84211	0.326649	0.767134	1.0209e-05	9.39225e-05	chr11	120357076	ARHGEF12	OpenSea	3'UTR
PFDA	cg19458269	0.0923087	0.0357644	2.58102	0.0225681	0.162049	0.012449	0.0426206	chr1	155949421	ARHGEF2	S_Shore	TSS1500
PFDA	cg26195883	0.160429	0.0577795	2.77658	0.0477592	0.273099	0.00742049	0.0384404	chr5	73090053	ARHGEF28	OpenSea	TSS200
PFDA	cg02538667	0.239666	0.0818282	2.92889	0.0801009	0.399231	0.00488331	0.0361622	chr5	73130143	ARHGEF28	OpenSea	TSS1500
PFDA	cg17371857	0.12274	0.0367659	3.33841	0.0510462	0.194433	0.00148926	0.0321688	chr3	56829211	ARHGEF3	OpenSea	3'UTR
PFDA	cg11389331	0.125053	0.0520724	2.40151	0.0235115	0.226594	0.0195525	0.0482315	chr3	56961146	ARHGEF3	OpenSea	3'UTR
PFNA	cg08295887	0.151725	0.0401793	3.77619	0.0733751	0.230074	0.00038209	0.0142877	chr13	111857513	ARHGEF7	OpenSea	TSS200
PFDA	cg08295887	0.125044	0.0390256	3.20415	0.048944	0.201144	0.00221942	0.0344674	chr13	111857513	ARHGEF7	OpenSea	TSS200
MeFOSAA	cg13127231	0.242329	0.0727744	3.32986	0.100419	0.384239	0.00152799	0.0138538	chr13	111806949	ARHGEF7	S_Shore	5'UTR
PFNA	cg01948671	0.0902429	0.0344333	2.62081	0.023098	0.157388	0.0111816	0.0418806	chr1	27106002	ARID1A	OpenSea	3'UTR
PFNA	cg16017800	0.11072	0.041802	2.64866	0.0292056	0.192233	0.0103932	0.0407847	chr6	157184114	ARID1B	OpenSea	5'UTR
PFDA	cg11299190	0.212848	0.0872244	2.44023	0.0427603	0.382936	0.01781	0.0469531	chr6	157154499	ARID1B	OpenSea	5'UTR
PFDA	cg01650747	0.124049	0.0443639	2.79617	0.0375394	0.210559	0.0070369	0.038171	chr6	157212279	ARID1B	OpenSea	5'UTR
PFDA	cg04378942	0.140003	0.0587905	2.38139	0.0253618	0.254645	0.0206097	0.0490544	chr6	157371131	ARID1B	OpenSea	5'UTR
PFDA	cg25009842	0.106428	0.0409191	2.60094	0.0266359	0.18622	0.0118222	0.0422153	chr6	157505558	ARID1B	OpenSea	ExonBnd
PFDA	cg17056413	0.112189	0.0418731	2.67927	0.0305366	0.193842	0.00962683	0.0399452	chr6	157514980	ARID1B	OpenSea
PFDA	cg01774027	0.119286	0.0486584	2.4515	0.0244024	0.21417	0.0173145	0.0464229	chr19	947712	ARID3A	Island
PFDA	cg13515584	0.0977331	0.0413016	2.36633	0.0171949	0.178271	0.0213872	0.0496975	chr9	34624080	ARID3C	Island
PFDA	cg12616691	0.16236	0.0614639	2.64155	0.0425051	0.282214	0.0106328	0.0406054	chr10	63740403	ARID5B	OpenSea
PFDA	cg27468661	0.120665	0.0486682	2.47935	0.0257625	0.215568	0.0161431	0.0454724	chr5	115386204	ARL14EPL	OpenSea
PFDA	cg09259772	0.130177	0.046438	2.80325	0.0396232	0.220732	0.00690287	0.038171	chr7	12726089	ARL4A	N_Shore	TSS1500
MeFOSAA	cg15016771	0.379391	0.0983222	3.85865	0.187662	0.571119	0.000292948	0.00796819	chr2	235403218	ARL4C	N_Shore	3'UTR
PFDA	cg24245625	0.226974	0.0931432	2.43682	0.0453444	0.408603	0.0179624	0.0470578	chr2	153576664	ARL6IP6	S_Shore	TSS200
PFDA	cg22799850	0.125363	0.0415581	3.01657	0.0443245	0.206401	0.00381551	0.0354721	chr7	102714871	ARMC10	N_Shore	TSS1500
PFDA	cg23915833	0.14173	0.0530116	2.67357	0.0383574	0.245103	0.00977303	0.0399756	chr11	13397054	ARNTL	OpenSea	5'UTR
PFNA	cg05616250	0.508368	0.148319	3.42754	0.219146	0.797589	0.00113714	0.0188551	chr12	27521067	ARNTL2	OpenSea	TSS1500
PFDA	cg19890431	0.0898903	0.0224396	4.00587	0.046133	0.133648	0.000181064	0.0292748	chr11	3659810	ART5	N_Shelf	3'UTR
PFDA	cg19818916	0.146002	0.0405074	3.60433	0.0670125	0.224991	0.000658566	0.0313267	chr8	131326139	ASAP1	OpenSea	3'UTR
PFUnDA	cg26404722	0.252615	0.0775039	3.25939	0.101483	0.403748	0.00188551	0.0384917	chr2	9353201	ASAP2	OpenSea
PFUnDA	cg24619785	0.209214	0.0679822	3.07748	0.0766485	0.341779	0.00320648	0.0444054	chr2	9416069	ASAP2	OpenSea
PFDA	cg14380745	0.0679887	0.0283782	2.39581	0.0126512	0.123326	0.0198896	0.0485553	chr2	239342363	ASB1	N_Shelf	5'UTR
PFDA	cg19432505	0.194293	0.0774382	2.509	0.0432881	0.345297	0.0149748	0.0448079	chr4	177190237	ASB5	OpenSea	1stExon
MeFOSAA	cg12969122	-0.272654	0.0923527	-2.95231	-0.452741	-0.092566	0.00457373	0.0207342	chr17	7015643	ASGR2	OpenSea	3'UTR
PFDA	cg04395205	0.078295	0.0291173	2.68895	0.0215162	0.135074	0.00938307	0.0395289	chr20	32850520	ASIP	OpenSea	3'UTR
PFDA	cg21570180	0.139736	0.055255	2.52894	0.0319891	0.247483	0.0142329	0.0444849	chr3	130742015	ASTE1	N_Shelf	3'UTR
PFDA	cg09095972	0.232068	0.0806946	2.87588	0.0747137	0.389423	0.00565726	0.0370951	chr9	119334129	ASTN2	OpenSea	5'UTR
PFDA	cg14382224	0.157394	0.0662113	2.37715	0.028282	0.286506	0.0208261	0.0491284	chr9	120178740	ASTN2	S_Shore	TSS1500
PFDA	cg06430087	0.124177	0.0441194	2.81457	0.0381443	0.21021	0.00669339	0.038171	chr10	89523437	ATAD1	OpenSea
PFNA	cg12338503	0.107039	0.0397053	2.69583	0.0296135	0.184464	0.00921315	0.0390112	chr17	29188320	ATAD5	OpenSea	TSS1500
PFDA	cg13840743	0.213061	0.0734982	2.89886	0.0697394	0.356383	0.0053088	0.0364613	chr2	175962249	ATF2	OpenSea	3'UTR
PFDA	cg26233209	0.137736	0.0548775	2.50988	0.030725	0.244747	0.0149412	0.0448079	chr5	115178764	ATG12	S_Shore	TSS1500
PFDA	cg19889330	0.140037	0.0512695	2.73139	0.0400616	0.240013	0.00837964	0.0393575	chr2	242592685	ATG4B	OpenSea	3'UTR
MeFOSAA	cg20398163	0.567031	0.210332	2.69589	0.156885	0.977178	0.00921166	0.0263744	chr6	106727170	ATG5	OpenSea	3'UTR
PFDA	cg19541635	0.142788	0.0554453	2.57529	0.0346692	0.250906	0.0126349	0.0428544	chr11	63408987	ATL3	OpenSea	5'UTR
PFDA	cg05471373	0.123205	0.0498823	2.46991	0.0259344	0.220475	0.0165319	0.0458259	chr11	108157868	ATM	OpenSea	TSS1500
PFDA	cg17066171	0.191808	0.0624989	3.06897	0.0699347	0.313681	0.00328568	0.0349683	chr11	108210698	ATM	OpenSea	5'UTR
PFDA	cg10674105	0.252455	0.100957	2.50063	0.0555894	0.44932	0.0152968	0.0449719	chr5	151134687	ATOX1	N_Shelf	TSS1500
PFDA	cg11763795	0.136658	0.0485216	2.81643	0.0420405	0.231275	0.00665956	0.038171	chr15	26028816	ATP10A	OpenSea
PFDA	cg20049422	0.141277	0.0517475	2.73012	0.0403695	0.242185	0.00840815	0.0393575	chr15	26044289	ATP10A	OpenSea
PFNA	cg03353885	0.173302	0.0575976	3.00884	0.0609864	0.285617	0.00390008	0.0296904	chr13	113489392	ATP11A	N_Shelf	TSS1500
PFNA	cg01235591	0.0721198	0.0290028	2.48665	0.0155643	0.128675	0.0158481	0.0468921	chr13	113539454	ATP11A	N_Shore	3'UTR
PFDA	cg03353885	0.158978	0.0549463	2.89333	0.0518327	0.266123	0.00539073	0.0367407	chr13	113489392	ATP11A	N_Shelf	TSS1500
PFDA	cg01235591	0.0779743	0.0270803	2.87937	0.0251677	0.130781	0.00560298	0.0369889	chr13	113539454	ATP11A	N_Shore	3'UTR
PFDA	cg05149988	0.249255	0.104013	2.3964	0.0464307	0.45208	0.0198607	0.0485209	chr3	194153366	ATP13A3	OpenSea	TSS1500
PFDA	cg09168997	0.123373	0.0364935	3.38069	0.0522108	0.194535	0.00131101	0.0320252	chr1	160085132	ATP1A2	OpenSea	TSS1500
PFNA	cg09041747	0.308211	0.110073	2.80005	0.0935677	0.522853	0.00696313	0.0358432	chr3	141622065	ATP1B3	OpenSea	TSS1500
PFDA	cg19518116	0.105923	0.0368734	2.87261	0.0340196	0.177826	0.00570863	0.0371672	chr17	3834167	ATP2A3	OpenSea	TSS1500
PFDA	cg16264347	-0.106971	0.038257	-2.79611	-0.181572	-0.0323695	0.00703807	0.038171	chr17	3857121	ATP2A3	OpenSea	5'UTR
PFDA	cg01505016	0.233962	0.0909977	2.57107	0.0565161	0.411407	0.0127732	0.0429437	chr12	90013087	ATP2B1	OpenSea
PFNA	cg02298935	0.144423	0.0467406	3.08988	0.0532787	0.235567	0.00309419	0.0270264	chr3	10393225	ATP2B2	OpenSea
PFDA	cg04877959	0.125359	0.0506718	2.47394	0.0265488	0.224169	0.0163115	0.0456434	chr16	84418091	ATP2C2	OpenSea
PFDA	cg14341381	0.120191	0.0480835	2.49962	0.0264279	0.213954	0.0153357	0.0449719	chr17	40661259	ATP6V0A1	OpenSea
PFDA	cg21301638	0.0588329	0.0244749	2.40381	0.0111069	0.106559	0.0194997	0.0481669	chr17	40668386	ATP6V0A1	OpenSea
PFDA	cg05970215	0.0743061	0.0307466	2.41672	0.0143502	0.134262	0.0188848	0.0478447	chr17	40671259	ATP6V0A1	OpenSea
PFDA	cg17837526	0.223935	0.0551483	4.0606	0.116396	0.331474	0.000151087	0.0292748	chr5	172410489	ATP6V0E1	N_Shore	TSS1500
PFNA	cg07554478	0.1855	0.0760655	2.43869	0.0371728	0.333828	0.0178786	0.0484757	chr3	113492074	ATP6V1A	OpenSea	5'UTR
PFNA	cg22200557	0.166062	0.0583142	2.84771	0.0523494	0.279775	0.00611333	0.0347482	chr8	54646329	ATP6V1H	OpenSea	3'UTR
PFDA	cg22200557	0.139671	0.0557424	2.50565	0.0309731	0.248368	0.015103	0.0448079	chr8	54646329	ATP6V1H	OpenSea	3'UTR
PFDA	cg25366903	0.121366	0.0457727	2.6515	0.0321096	0.210623	0.0103584	0.040407	chr13	26090287	ATP8A2	OpenSea	TSS1500
PFDA	cg21771097	0.187648	0.0701737	2.67405	0.050809	0.324486	0.00976062	0.0399452	chr18	55422008	ATP8B1	OpenSea	TSS1500
PFDA	cg21580043	0.168947	0.0574869	2.93888	0.0568475	0.281046	0.00474897	0.0360688	chr17	17929070	ATPAF2	OpenSea	TSS1500
PFDA	cg15643158	0.124305	0.0383666	3.23993	0.0494902	0.19912	0.00199735	0.0333277	chr6	16302957	ATXN1	OpenSea	3'UTR
PFDA	cg04995108	0.146045	0.0600452	2.43226	0.0289574	0.263134	0.0181682	0.0472303	chr6	16583141	ATXN1	OpenSea	5'UTR
PFUnDA	cg25430839	0.183966	0.0551045	3.3385	0.0765125	0.29142	0.00148887	0.0366663	chr6	16481124	ATXN1	OpenSea	5'UTR
PFUnDA	cg23810710	0.247607	0.0856237	2.8918	0.0806405	0.414573	0.00541365	0.0491186	chr12	112002721	ATXN2	OpenSea	TSS200
PFDA	cg24027263	0.0986972	0.0353135	2.79488	0.0298358	0.167559	0.00706154	0.038171	chr3	63959980	ATXN7	OpenSea	5'UTR
PFDA	cg20537904	0.202248	0.0756298	2.67418	0.0547696	0.349726	0.00975715	0.0399452	chr7	69957960	AUTS2	OpenSea
PFUnDA	cg04035048	0.208666	0.0708416	2.94553	0.070525	0.346807	0.00466141	0.0489724	chr7	70231181	AUTS2	OpenSea	5'UTR
PFNA	cg06133097	0.169369	0.06588	2.57087	0.0409027	0.297835	0.0127799	0.0437703	chr7	32552212	AVL9	OpenSea	5'UTR
PFDA	cg06133097	0.222362	0.0623808	3.56458	0.100719	0.344004	0.000745548	0.0313267	chr7	32552212	AVL9	OpenSea	5'UTR
PFDA	cg12286541	0.22886	0.0906361	2.52504	0.0521196	0.4056	0.0143751	0.0444849	chr8	103843324	AZIN1	OpenSea	TSS1500
PFDA	cg08314989	0.0894323	0.0356862	2.50608	0.0198442	0.15902	0.0150351	0.0448079	chr3	160822444	B3GALNT1	N_Shore	3'UTR
PFDA	cg12636819	0.0938745	0.0258191	3.63586	0.0435273	0.144222	0.000596548	0.0313267	chr3	160823371	B3GALNT1	S_Shore	TSS1500
PFDA	cg22878489	0.134891	0.0450668	2.99314	0.0470111	0.222772	0.00407718	0.0354721	chr6	33245701	B3GALT4	S_Shore	1stExon
PFDA	cg06362282	0.187526	0.0462365	4.05579	0.0973643	0.277687	0.000153517	0.0292748	chr6	33245893	B3GALT4	S_Shore	1stExon
PFDA	cg24605046	0.151909	0.055895	2.71776	0.042914	0.260905	0.00869062	0.0393575	chr6	33245895	B3GALT4	S_Shore	1stExon
PFDA	cg16580935	0.135955	0.0471148	2.88561	0.0440809	0.227829	0.00550729	0.0369443	chr6	33246149	B3GALT4	S_Shore	1stExon
PFDA	cg10447035	0.145543	0.0473451	3.0741	0.0532204	0.237866	0.00323776	0.0349341	chr11	134259868	B3GAT1	S_Shelf	5'UTR
PFNA	cg11916067	0.124316	0.0381936	3.2549	0.0498388	0.198794	0.00191076	0.0236325	chr19	17909115	B3GNT3	S_Shelf	5'UTR
PFDA	cg17542517	0.0758248	0.0300577	2.52264	0.0172124	0.134437	0.0144634	0.0444849	chr19	17914473	B3GNT3	OpenSea	5'UTR
PFNA	cg18254282	0.139668	0.0456853	3.05717	0.0505814	0.228754	0.00339863	0.0280022	chr17	80909702	B3GNTL1	OpenSea	3'UTR
PFDA	cg08536446	0.166227	0.0665943	2.49611	0.0363679	0.296086	0.015473	0.0449719	chr12	583293	B4GALNT3	OpenSea	5'UTR
PFHxS	cg09799091	0.331415	0.107639	3.07896	0.121519	0.54131	0.0031929	0.00877263	chr8	104241650	BAALC	OpenSea	3'UTR
MeFOSAA	cg12062597	0.162953	0.0618355	2.63527	0.0423741	0.283533	0.0108092	0.0277368	chr6	90913808	BACH2	OpenSea	5'UTR
PFHxS	cg26174768	0.172533	0.045717	3.77394	0.083385	0.261681	0.000384855	0.00289272	chr17	79073864	BAIAP2	N_Shelf	5'UTR
PFNA	cg12363726	0.165611	0.0524881	3.15521	0.063259	0.267963	0.00256101	0.0256213	chr17	79011542	BAIAP2	S_Shore	5'UTR
PFDA	cg12363726	0.132815	0.0500516	2.65355	0.0352139	0.230415	0.0103026	0.040407	chr17	79011542	BAIAP2	S_Shore	5'UTR
PFDA	cg09947523	0.296817	0.0942575	3.149	0.113015	0.480619	0.00260767	0.0346721	chr4	102929746	BANK1	OpenSea	3'UTR
PFDA	cg08595782	0.177897	0.070084	2.53834	0.0412332	0.314561	0.0138946	0.0440752	chr16	88096995	BANP	OpenSea	5'UTR
PFNA	cg03689048	0.171231	0.0465823	3.67589	0.0803958	0.262067	0.000525816	0.0148378	chr6	31619544	BAT3	N_Shore	3'UTR
PFDA	cg03689048	0.169542	0.0439837	3.85464	0.0837733	0.25531	0.000296771	0.0298149	chr6	31619544	BAT3	N_Shore	3'UTR
PFNA	cg10970124	0.158286	0.0403162	3.92611	0.0796693	0.236902	0.000235232	0.0120867	chr6	31634602	BAT4	S_Shore	TSS1500
PFDA	cg10970124	0.141215	0.0392271	3.59993	0.0647221	0.217708	0.000667687	0.0313267	chr6	31634602	BAT4	S_Shore	TSS1500
PFDA	cg10586546	0.15354	0.0573407	2.67767	0.0417253	0.265354	0.00966748	0.0399452	chr6	31634657	BAT4	S_Shore	TSS1500
PFNA	cg06151074	0.119162	0.0492645	2.41882	0.023096	0.215228	0.0187868	0.0496368	chr6	31669888	BAT5	N_Shore	ExonBnd
PFDA	cg06151074	0.142206	0.0453455	3.13606	0.0537825	0.23063	0.0027076	0.0346721	chr6	31669888	BAT5	N_Shore	ExonBnd
PFDA	cg23175322	0.253061	0.105538	2.39783	0.0472625	0.45886	0.0197906	0.0485069	chr11	64765098	BATF2	OpenSea	TSS1500
PFDA	cg20811104	0.162146	0.0398296	4.07099	0.0844779	0.239813	0.000145967	0.0292748	chr12	57008196	BAZ2A	OpenSea	TSS1500
PFDA	cg27563328	0.158387	0.052962	2.99058	0.0551112	0.261663	0.00410683	0.0354908	chr7	33533728	BBS9	OpenSea	3'UTR
PFDA	cg22063362	0.204734	0.0722562	2.83344	0.0638344	0.345634	0.0063571	0.0377123	chr3	107393456	BBX	OpenSea	TSS200
PFNA	cg24122751	0.161397	0.0404013	3.99484	0.0826143	0.240179	0.000187765	0.0120867	chr19	45316682	BCAM	Island	ExonBnd
PFNA	cg03479278	0.144344	0.0454829	3.17359	0.0556526	0.233036	0.00242727	0.0253645	chr7	107219178	BCAP29	N_Shore	TSS1500
PFDA	cg03479278	0.132353	0.0431162	3.06968	0.0482765	0.21643	0.00327901	0.0349683	chr7	107219178	BCAP29	N_Shore	TSS1500
PFDA	cg07231911	0.240411	0.0996867	2.41167	0.0460222	0.4348	0.0191234	0.0480253	chr1	94141047	BCAR3	OpenSea	5'UTR
PFNA	cg00359030	0.0881175	0.0362937	2.4279	0.0173448	0.15889	0.0183668	0.0492046	chr17	59296188	BCAS3	OpenSea
PFDA	cg03233490	0.173926	0.0601413	2.89195	0.0566504	0.291202	0.00541137	0.036779	chr17	59018422	BCAS3	OpenSea
PFNA	cg15108665	0.109017	0.0395285	2.75794	0.0319365	0.186098	0.00780325	0.036173	chr20	49468627	BCAS4	OpenSea	3'UTR
PFDA	cg15159602	0.212378	0.0711222	2.98611	0.0736901	0.351067	0.00415902	0.0355109	chr20	49441110	BCAS4	OpenSea	5'UTR
PFDA	cg11956052	0.127049	0.040124	3.16642	0.0488076	0.205291	0.00247865	0.0346721	chr19	49302618	BCAT2	N_Shore
PFNA	cg23556108	0.159148	0.0434992	3.65864	0.0743245	0.243971	0.00055525	0.0148378	chr2	60680616	BCL11A	OpenSea	3'UTR
PFDA	cg16884658	-0.155837	0.0513244	-3.03632	-0.25592	-0.0557549	0.00360704	0.0354721	chr2	60687823	BCL11A	Island	TSS1500
PFDA	cg18184760	0.126527	0.0491294	2.57539	0.0307249	0.222329	0.0126316	0.0428544	chr2	60721863	BCL11A	OpenSea	TSS1500
PFDA	cg13911498	0.0480286	0.0203764	2.35707	0.00829463	0.0877626	0.0218165	0.0499536	chr14	99683656	BCL11B	OpenSea
PFDA	cg17079083	0.171805	0.0650875	2.63959	0.044884	0.298725	0.0106441	0.0406293	chr18	60847046	BCL2	OpenSea
PFDA	cg13758331	0.161829	0.0457191	3.53963	0.0726764	0.250981	0.000805642	0.0314499	chr2	111893676	BCL2L11	OpenSea	3'UTR
PFDA	cg03572677	0.236878	0.0860646	2.75233	0.0690524	0.404704	0.00792181	0.0388328	chr7	72972387	BCL7B	S_Shore	TSS1500
PFNA	cg08041400	0.169831	0.0656413	2.58725	0.0418301	0.297831	0.0122497	0.0432144	chr5	70799761	BDP1	OpenSea	TSS1500
PFDA	cg15017920	0.211983	0.087523	2.42202	0.0413129	0.382653	0.0186376	0.0475363	chr10	60422295	BICC1	OpenSea
PFDA	cg20704823	0.1223	0.045679	2.67737	0.0332255	0.211374	0.00967522	0.0399452	chr10	60578917	BICC1	OpenSea
PFUnDA	cg23021653	-0.281889	0.0741553	-3.80133	-0.426492	-0.137286	0.000347783	0.0263212	chr9	95502398	BICD2	OpenSea
PFNA	cg25986496	0.150122	0.0466605	3.21732	0.0591338	0.24111	0.0021351	0.0244731	chr17	76209703	BIRC5	N_Shore	TSS1500
PFNA	cg01027909	0.16499	0.0592949	2.78254	0.0493654	0.280615	0.00730177	0.0358432	chr2	32637144	BIRC6	OpenSea
PFDA	cg01027909	0.189126	0.0549677	3.44069	0.0819395	0.296313	0.00109243	0.0320252	chr2	32637144	BIRC6	OpenSea
PFDA	cg10976426	0.213716	0.0828994	2.57802	0.0520621	0.37537	0.0125461	0.0427191	chr13	103458346	BIVM	OpenSea	5'UTR
PFDA	cg05645141	0.178788	0.0670255	2.66746	0.048088	0.309488	0.00993196	0.0400286	chr15	91259749	BLM	N_Shore	TSS1500
PFDA	cg05595884	0.218477	0.0823432	2.65325	0.0579082	0.379047	0.0103107	0.040407	chr17	28598127	BLMH	OpenSea
MeFOSAA	cg01935722	0.176601	0.0636048	2.77654	0.052572	0.300631	0.0074212	0.0234717	chr19	45683155	BLOC1S3	Island
PFDA	cg18559257	0.125183	0.0518604	2.41385	0.0240553	0.226311	0.0190202	0.0479464	chr15	45882762	BLOC1S6	S_Shelf	5'UTR
PFDA	cg10839745	0.133676	0.0518457	2.57835	0.0325772	0.234775	0.0125353	0.0427071	chr20	6754184	BMP2	S_Shelf
PFDA	cg24994269	0.186097	0.0712419	2.61218	0.0471749	0.325018	0.0114815	0.041654	chr4	95813515	BMPR1B	OpenSea	5'UTR
PFDA	cg14787880	0.219697	0.0757916	2.8987	0.0719032	0.36749	0.00531119	0.0364613	chr2	203244123	BMPR2	S_Shore
PFDA	cg14532664	0.126603	0.0535009	2.36637	0.022276	0.23093	0.021385	0.0496975	chr9	16832274	BNC2	S_Shelf	1stExon
PFDA	cg17647355	0.267165	0.0856873	3.1179	0.100074	0.434255	0.00285389	0.0346721	chr8	26247372	BNIP3L	OpenSea	5'UTR
PFDA	cg10895130	0.166497	0.0675778	2.46377	0.0347198	0.298273	0.0167892	0.0460518	chr1	151007925	BNIPL	OpenSea	3'UTR
PFDA	cg21240472	0.168752	0.0558751	3.02018	0.0597961	0.277709	0.00377659	0.0354721	chr6	32947864	BRD2	OpenSea	1stExon
PFDA	cg14472181	0.109127	0.0370956	2.94177	0.0367904	0.181463	0.00471069	0.0360688	chr9	136921209	BRD3	S_Shore	TSS200
PFUnDA	cg14472181	0.156512	0.0463686	3.37539	0.0660935	0.246931	0.00133217	0.0365576	chr9	136921209	BRD3	S_Shore	TSS200
MeFOSAA	cg09855906	0.174446	0.0464174	3.75821	0.0839322	0.26496	0.000399546	0.00940376	chr9	136930274	BRD3	OpenSea	5'UTR
PFDA	cg20078972	-0.155339	0.0601321	-2.58329	-0.272596	-0.038081	0.0123762	0.0425411	chr19	15391832	BRD4	OpenSea	TSS1500
PFNA	cg04326540	0.159483	0.0509612	3.1295	0.0601089	0.258858	0.0027596	0.0259012	chr14	105747951	BRF1	OpenSea	5'UTR
PFDA	cg17302348	0.104023	0.0331266	3.14016	0.0394259	0.16862	0.00267557	0.0346721	chr14	105679532	BRF1	OpenSea	1stExon
PFDA	cg04326540	0.128061	0.0487178	2.62863	0.0330615	0.223061	0.0109548	0.0411589	chr14	105747951	BRF1	OpenSea	5'UTR
PFDA	cg02257031	0.174041	0.0593663	2.93164	0.0582763	0.289805	0.00484599	0.0360717	chr5	34919554	BRIX1	S_Shelf	5'UTR
PFNA	cg18539086	0.0890393	0.0356415	2.49819	0.0195382	0.15854	0.0153917	0.0463635	chr11	1432030	BRSK2	S_Shore	TSS1500
MeFOSAA	cg01921513	0.214211	0.0416511	5.14298	0.132991	0.29543	3.45691e-06	0.00094028	chr11	1446484	BRSK2	OpenSea	5'UTR
PFDA	cg00212057	0.201618	0.0800675	2.5181	0.0454864	0.357749	0.0146319	0.0445852	chr10	93755661	BTAF1	OpenSea	TSS1500
PFDA	cg19247548	-0.125424	0.0348452	-3.59946	-0.193372	-0.0574758	0.000668675	0.0313267	chr1	45278704	BTBD19	N_Shore	5'UTR
PFDA	cg07696102	0.193743	0.0710123	2.7283	0.0552689	0.332217	0.0084493	0.0393575	chr20	11870440	BTBD3	N_Shore	TSS1500
PFDA	cg24983998	0.104034	0.0434518	2.39423	0.0193027	0.188765	0.0199672	0.0486201	chr6	38146191	BTBD9	OpenSea	TSS1500
PFNA	cg16060854	-0.24456	0.0799879	-3.05746	-0.400536	-0.0885834	0.00339582	0.0280022	chr1	52537497	BTF3L4	OpenSea	5'UTR
PFDA	cg24537986	0.15058	0.0320841	4.6933	0.0880164	0.213144	1.72968e-05	0.0166809	chr10	103114734	BTRC	S_Shore	5'UTR
PFDA	cg24359188	0.144853	0.0582362	2.48734	0.0312927	0.258414	0.0157677	0.0449929	chr15	40509472	BUB1B	OpenSea	TSS1500
PFDA	cg03695448	0.199739	0.0736567	2.71176	0.0561088	0.34337	0.00879178	0.0393575	chr7	99016977	BUD31	Island	3'UTR
PFDA	cg20390554	0.125516	0.0414504	3.02811	0.044688	0.206345	0.00369239	0.0354721	chr10	73479696	C10orf105	OpenSea	TSS200
PFDA	cg14647515	0.208876	0.0685314	3.04789	0.0752399	0.342512	0.00348998	0.0354167	chr10	98741349	C10orf12	OpenSea	TSS1500
PFDA	cg16054018	0.172506	0.0588107	2.93324	0.0578252	0.287187	0.00482436	0.0360688	chr10	104562697	C10orf26	OpenSea	TSS1500
PFDA	cg05378118	0.167626	0.0633007	2.64809	0.0441899	0.291063	0.0104516	0.040407	chr10	50886999	C10orf53	N_Shore	TSS1500
MeFOSAA	cg23956260	0.148303	0.0562739	2.63537	0.0385685	0.258037	0.0108064	0.0277368	chr10	23632740	C10orf67	OpenSea	TSS200
PFOS	cg06354984	0.844268	0.163537	5.16254	0.52537	1.16317	3.21958e-06	3.70252e-05	chr10	128211107	C10orf90	OpenSea	TSS1500
PFNA	cg06354984	0.724127	0.164787	4.39432	0.402792	1.04546	4.89532e-05	0.00858941	chr10	128211107	C10orf90	OpenSea	TSS1500
PFDA	cg08200419	0.0848192	0.0278343	3.04729	0.0305424	0.139096	0.00349594	0.0354167	chr10	134261480	C10orf91	OpenSea
PFDA	cg15489541	0.176351	0.0560543	3.14608	0.0670452	0.285657	0.00261103	0.0346721	chr11	57508451	C11orf31	N_Shore	TSS1500
PFHxS	cg10611016	0.259433	0.0854907	3.03463	0.0927258	0.42614	0.00362449	0.00907017	chr11	6225759	C11orf42	OpenSea	TSS1500
PFDA	cg00286717	0.122582	0.0480335	2.55201	0.0289166	0.216247	0.0134159	0.0435692	chr11	6225537	C11orf42	OpenSea	TSS1500
PFDA	cg07287293	0.168333	0.0657724	2.55933	0.0400768	0.296589	0.0131658	0.0433019	chr11	122756770	C11orf63	S_Shelf	1stExon
PFDA	cg10198165	0.155489	0.056034	2.77491	0.046223	0.264756	0.00745403	0.0384616	chr11	108328990	C11orf65	OpenSea
PFNA	cg05184010	0.163889	0.0535014	3.06326	0.0595612	0.268217	0.00333988	0.0279057	chr11	86012377	C11orf73	OpenSea	TSS1500
PFDA	cg05184010	0.134188	0.0515568	2.60272	0.0336524	0.234724	0.0117676	0.042117	chr11	86012377	C11orf73	OpenSea	TSS1500
PFDA	cg08497367	0.111159	0.0468631	2.372	0.0197764	0.202543	0.0210912	0.0494667	chr11	36615033	C11orf74	OpenSea	TSS1500
PFDA	cg07744502	0.166212	0.0524611	3.16829	0.0639126	0.268511	0.00244703	0.0346721	chr11	93271083	C11orf75	OpenSea	TSS200
PFDA	cg10139430	0.194853	0.0754715	2.5818	0.047683	0.342022	0.0124239	0.0425976	chr11	64728252	C11orf85	OpenSea	TSS1500
PFUnDA	cg06300974	0.201857	0.0642598	3.14127	0.0765509	0.327164	0.00266693	0.0420055	chr11	111385086	C11orf88	S_Shore	TSS1500
PFDA	cg17523991	0.237456	0.0887683	2.67501	0.0643582	0.410555	0.00969456	0.0399452	chr12	53692645	C12orf10	N_Shore	5'UTR
PFUnDA	cg12024530	0.271673	0.0710261	3.82498	0.133173	0.410174	0.000326622	0.0263212	chr12	53693340	C12orf10	N_Shore	TSS1500
PFDA	cg10858752	0.22238	0.0821755	2.70616	0.0621381	0.382623	0.00896351	0.039409	chr12	91350364	C12orf12	S_Shelf	TSS1500
PFDA	cg25615068	0.0944675	0.0390757	2.41755	0.0182699	0.170665	0.018846	0.0477914	chr12	121443309	C12orf43	OpenSea	3'UTR
PFNA	cg13062424	0.274983	0.0986945	2.7862	0.0825288	0.467437	0.00722965	0.0358432	chr12	123737931	C12orf65	OpenSea	5'UTR
PFDA	cg12898370	0.161832	0.0637954	2.53673	0.0374307	0.286233	0.013952	0.0441531	chr12	24737779	C12orf67	OpenSea	TSS1500
PFDA	cg10380200	0.11412	0.0462342	2.46831	0.0239635	0.204277	0.0165989	0.0458517	chr12	48576133	C12orf68	N_Shore	TSS1500
PFNA	cg01753950	-0.24135	0.0984181	-2.45229	-0.433265	-0.0494346	0.0172803	0.0483045	chr12	110506167	C12orf76	OpenSea	TSS1500
PFDA	cg20864734	0.144392	0.0596103	2.42226	0.0281518	0.260632	0.0186264	0.0475363	chr13	46953510	C13orf18	OpenSea	TSS1500
PFDA	cg14156149	0.16826	0.0634433	2.65214	0.044546	0.291975	0.010341	0.040407	chr13	39598340	C13orf23	OpenSea	TSS1500
PFDA	cg12803108	0.136786	0.0522838	2.61622	0.0348325	0.238739	0.0113612	0.0415841	chr14	90748007	C14orf102	OpenSea	3'UTR
PFDA	cg18373317	0.170964	0.0665409	2.56931	0.0412095	0.300719	0.0128314	0.0429526	chr14	76617402	C14orf118	N_Shore	TSS1500
PFDA	cg26427653	0.208178	0.082667	2.51827	0.046977	0.369378	0.0146257	0.0445852	chr14	34902862	C14orf147	OpenSea	3'UTR
PFNA	cg17973977	0.18076	0.0542644	3.3311	0.0749443	0.286575	0.00152234	0.0215681	chr14	91687281	C14orf159	OpenSea	3'UTR
PFDA	cg22800543	0.216087	0.0743728	2.90546	0.0710599	0.361114	0.00521248	0.0364613	chr14	91616033	C14orf159	OpenSea	5'UTR
PFDA	cg14516566	0.14961	0.0547856	2.73083	0.0427781	0.256442	0.00839233	0.0393575	chr14	50560801	C14orf183	OpenSea	TSS1500
PFDA	cg18290026	0.138858	0.052516	2.64411	0.0364519	0.241264	0.0105615	0.0404866	chr14	104385850	C14orf2	N_Shore	3'UTR
PFDA	cg05393777	0.158083	0.0621809	2.5423	0.0368298	0.279335	0.0137543	0.0439772	chr14	45369479	C14orf28	S_Shelf	3'UTR
PFDA	cg24128590	0.120215	0.046529	2.58365	0.0294831	0.210946	0.0123179	0.0425238	chr14	74185274	C14orf43	N_Shore	3'UTR
PFDA	cg12774845	0.133618	0.0465469	2.87062	0.042852	0.224385	0.00574001	0.0372737	chr14	74486312	C14orf45	Island	TSS1500
PFNA	cg11602882	0.109832	0.0398078	2.75906	0.032207	0.187458	0.00774323	0.0359721	chr15	76431848	C15orf27	OpenSea
PFDA	cg17515837	0.111757	0.0445606	2.50798	0.0248638	0.19865	0.0150138	0.0448079	chr15	76355522	C15orf27	S_Shelf	5'UTR
PFDA	cg06727305	0.140884	0.0461318	3.05395	0.0509273	0.230841	0.00343006	0.0353449	chr15	37049798	C15orf41	OpenSea	5'UTR
PFNA	cg05403754	0.196021	0.0743776	2.63549	0.0509852	0.341058	0.010803	0.0413547	chr15	40633784	C15orf52	OpenSea	TSS1500
PFDA	cg05403754	0.244089	0.0685152	3.56255	0.110484	0.377694	0.000750271	0.0313267	chr15	40633784	C15orf52	OpenSea	TSS1500
PFDA	cg04636834	0.11982	0.0420301	2.8508	0.0378609	0.201778	0.0060301	0.0377123	chr16	685580	C16orf13	Island	3'UTR
PFDA	cg02985292	0.189423	0.0484142	3.91256	0.0950156	0.283831	0.000245873	0.0298149	chr16	687604	C16orf13	S_Shore	TSS1500
PFDA	cg16568998	0.163456	0.0656366	2.49032	0.0354649	0.291448	0.015649	0.0449719	chr16	15670790	C16orf45	OpenSea	TSS200
PFDA	cg24409438	0.151139	0.057757	2.6168	0.0385126	0.263765	0.0112992	0.0415165	chr16	19566400	C16orf62	N_Shore	TSS1500
PFDA	cg09406282	0.136419	0.0563287	2.42183	0.0265775	0.24626	0.0185897	0.0475284	chr16	19609484	C16orf62	OpenSea	TSS1500
PFDA	cg04633204	0.217093	0.0750943	2.89094	0.070659	0.363527	0.00542662	0.0368493	chr17	51063065	C17orf112	OpenSea	1stExon
PFDA	cg11869510	0.145524	0.0557896	2.60844	0.0367339	0.254313	0.011594	0.0419299	chr17	65990431	C17orf58	S_Shore	TSS1500
PFDA	cg19789473	0.0904653	0.0286514	3.15745	0.0345951	0.146335	0.00254433	0.0346721	chr17	27170043	C17orf63	S_Shore	TSS1500
PFDA	cg06212753	0.204261	0.0727429	2.80799	0.0624123	0.346109	0.00681447	0.038171	chr17	7329719	C17orf74	OpenSea	5'UTR
PFDA	cg24211157	0.130534	0.0537974	2.42641	0.0256294	0.235439	0.0183787	0.0473948	chr17	36829393	C17orf96	N_Shore	3'UTR
PFNA	cg22522429	-0.186114	0.0382467	-4.86614	-0.260695	-0.111533	9.37055e-06	0.00528986	chr18	71982830	C18orf63	Island	TSS1500
PFDA	cg22522429	-0.121877	0.039444	-3.08989	-0.198793	-0.0449617	0.00309414	0.0347899	chr18	71982830	C18orf63	Island	TSS1500
PFDA	cg18163397	0.108991	0.0455256	2.39406	0.0202161	0.197766	0.0199756	0.0486201	chr19	1477395	C19orf25	N_Shore
PFDA	cg09461728	0.138453	0.0547026	2.53102	0.0317831	0.245123	0.0141575	0.0444315	chr19	33463351	C19orf40	S_Shore	TSS1500
PFDA	cg13710557	0.137746	0.0485806	2.83542	0.0430141	0.232478	0.00632288	0.0377123	chr19	55676794	C19orf51	N_Shore	3'UTR
PFDA	cg15485859	0.276605	0.102063	2.71015	0.0775833	0.475628	0.00886873	0.039409	chr1	207206447	C1orf116	OpenSea	TSS1500
PFNA	cg20433521	0.154973	0.0592124	2.61724	0.0395086	0.270437	0.0113311	0.0420784	chr1	24882991	C1orf130	OpenSea	5'UTR
PFUnDA	cg12594933	0.218459	0.0644328	3.3905	0.0928153	0.344103	0.00127265	0.0365576	chr1	3806817	C1orf174	N_Shore	3'UTR
PFDA	cg03936398	0.136461	0.0536354	2.54423	0.031872	0.24105	0.0136863	0.0439772	chr1	55276417	C1orf177	OpenSea
PFDA	cg27110569	0.162114	0.0638753	2.53798	0.0375575	0.286671	0.0139074	0.0440984	chr1	178514038	C1orf220	S_Shore	5'UTR
PFDA	cg02959609	0.183728	0.0763135	2.40755	0.034917	0.33254	0.0193199	0.0480361	chr1	151693503	C1orf230	N_Shore	TSS1500
PFDA	cg14636127	0.244828	0.0768755	3.18474	0.0949211	0.394736	0.00234943	0.0344757	chr1	23342808	C1orf234	N_Shelf	TSS1500
MeFOSAA	cg06874172	0.22755	0.0750166	3.03333	0.081268	0.373833	0.0036379	0.0195109	chr1	156901141	C1orf92	S_Shelf	5'UTR
PFUnDA	cg23598718	0.246444	0.05885	4.18766	0.131686	0.361201	9.88265e-05	0.0263212	chr17	43037808	C1QL1	S_Shore
PFNA	cg13038281	0.213276	0.0568544	3.75126	0.10241	0.324142	0.000413811	0.0147485	chr4	15422797	C1QTNF7	OpenSea	TSS1500
PFUnDA	cg24496847	0.278471	0.074407	3.74254	0.133378	0.423565	0.000425493	0.0282177	chr20	31045114	C20orf112	S_Shore	3'UTR
PFNA	cg06310698	0.125132	0.0420827	2.97348	0.0430709	0.207193	0.00430962	0.0304483	chr20	35442341	C20orf117	N_Shore	3'UTR
PFDA	cg06310698	0.108758	0.0398993	2.7258	0.030954	0.186561	0.00850588	0.0393575	chr20	35442341	C20orf117	N_Shore	3'UTR
MeFOSAA	cg09540612	-0.101188	0.0240482	-4.20771	-0.148082	-0.0542939	9.23724e-05	0.00314066	chr20	62492233	C20orf135	N_Shore	TSS1500
PFDA	cg02182210	0.105074	0.0383958	2.7366	0.0302021	0.179946	0.00826362	0.0392193	chr20	30619096	C20orf160	Island	3'UTR
PFDA	cg08635403	0.132598	0.0555113	2.38866	0.0243507	0.240845	0.0202437	0.0487568	chr20	1187989	C20orf202	OpenSea	3'UTR
PFNA	cg18511164	0.259295	0.091405	2.83677	0.0810554	0.437535	0.00629946	0.0351322	chr20	10417298	C20orf94	S_Shelf	5'UTR
PFDA	cg18511164	0.268835	0.0868638	3.0949	0.0994503	0.438219	0.0030498	0.0347899	chr20	10417298	C20orf94	S_Shelf	5'UTR
PFNA	cg26289665	0.175698	0.0708828	2.47872	0.037477	0.31392	0.0161689	0.0471207	chr21	30547239	C21orf7	OpenSea	3'UTR
PFNA	cg09491104	0.219147	0.0543018	4.03573	0.113259	0.325036	0.000164062	0.0120867	chr22	46646882	C22orf40	Island	TSS1500
PFDA	cg02269574	0.199696	0.0814263	2.45248	0.0409148	0.358477	0.0172724	0.0463848	chr21	43344403	C2CD2	OpenSea	5'UTR
PFDA	cg23799558	0.183487	0.0772702	2.37461	0.0328099	0.334163	0.0209564	0.0492662	chr11	73745484	C2CD3	OpenSea	3'UTR
PFDA	cg24030943	0.175045	0.0636787	2.74888	0.0508715	0.299219	0.00799573	0.0388442	chr11	73768571	C2CD3	OpenSea	ExonBnd
PFDA	cg03804243	0.116569	0.0434807	2.68095	0.031782	0.201357	0.00958412	0.0399259	chr2	27802899	C2orf16	N_Shelf	1stExon
PFNA	cg23051299	0.178626	0.0503544	3.54737	0.0804345	0.276817	0.000786526	0.0169252	chr2	75938289	C2orf3	S_Shore	TSS1500
PFDA	cg20704342	0.212164	0.0666332	3.18406	0.0822297	0.342099	0.00235406	0.0344757	chr2	75938273	C2orf3	S_Shore	TSS1500
PFDA	cg22653665	0.127122	0.0503622	2.52416	0.0289158	0.225328	0.0144077	0.0444849	chr2	44999348	C2orf34	OpenSea	3'UTR
PFDA	cg13038560	0.0942489	0.0343167	2.74644	0.0273313	0.161166	0.00804818	0.0388733	chr2	200819113	C2orf60	N_Shore	TSS1500
PFDA	cg04309437	0.132486	0.05497	2.41015	0.0252945	0.239678	0.0191956	0.0480253	chr2	99222280	C2orf64	N_Shelf	1stExon
PFDA	cg15672725	0.171873	0.0607437	2.82948	0.053423	0.290323	0.00642638	0.0377796	chr2	85838476	C2orf68	N_Shore	3'UTR
PFOS	cg09929408	0.581892	0.12508	4.65217	0.337987	0.825798	1.99895e-05	0.00013136	chr2	74035110	C2orf78	OpenSea	TSS1500
PFDA	cg13471996	0.197436	0.0573948	3.43996	0.0855161	0.309356	0.00109484	0.0320252	chr2	228497892	C2orf83	OpenSea	1stExon
PFNA	cg25054674	0.21691	0.0676781	3.20502	0.0849374	0.348882	0.00221375	0.0250346	chr2	242815432	C2orf85	Island	3'UTR
PFDA	cg18080370	0.130159	0.0506234	2.57112	0.031443	0.228874	0.0127243	0.0429437	chr3	62305486	C3orf14	S_Shore	TSS1500
PFDA	cg12741529	0.116882	0.0373894	3.12608	0.0439729	0.189791	0.00278711	0.0346721	chr3	112723537	C3orf17	OpenSea	3'UTR
PFDA	cg02856124	0.120973	0.0495368	2.44208	0.024376	0.21757	0.017728	0.0468281	chr3	112736847	C3orf17	N_Shore	5'UTR
PFDA	cg25814795	0.177429	0.0678639	2.61449	0.0450949	0.309764	0.0114125	0.0415877	chr3	129125656	C3orf25	OpenSea	3'UTR
PFDA	cg16011470	-0.113791	0.0404843	-2.81075	-0.192735	-0.0348467	0.00676343	0.038171	chr3	59036060	C3orf67	S_Shore	TSS1500
PFNA	cg05286280	0.151279	0.0480812	3.14632	0.0575205	0.245037	0.00262809	0.0257308	chr3	184872119	C3orf70	S_Shore	TSS1500
PFDA	cg05286280	0.140953	0.0463302	3.04235	0.050609	0.231297	0.00354556	0.0354167	chr3	184872119	C3orf70	S_Shore	TSS1500
PFUnDA	cg09373597	0.237392	0.0695254	3.41446	0.101817	0.372966	0.00118333	0.0361206	chr3	138667775	C3orf72	N_Shore	5'UTR
PFHxS	cg17339956	-0.278114	0.110091	-2.52621	-0.492792	-0.0634362	0.0143322	0.0246702	chr3	44283355	C3orf77	Island	TSS200
PFDA	cg21354052	0.208778	0.0694497	3.00617	0.0733507	0.344205	0.00392965	0.0354721	chr3	153200949	C3orf79	OpenSea	TSS1500
PFOS	cg11153969	0.246877	0.0825134	2.99196	0.0859759	0.407778	0.00406583	0.0110017	chr1	207277031	C4BPA	OpenSea	TSS1500
PFDA	cg25269000	0.148303	0.0481453	3.08032	0.0544198	0.242186	0.00318039	0.0348704	chr4	8468476	C4orf23	OpenSea	5'UTR
PFDA	cg06295294	0.167966	0.062792	2.67496	0.0455214	0.29041	0.00973721	0.0399452	chr4	159956323	C4orf45	OpenSea	1stExon
PFDA	cg27411273	0.1842	0.0718735	2.56283	0.0440464	0.324353	0.0130475	0.0431632	chr5	133305347	C5orf15	S_Shore	TSS1500
PFDA	cg26334299	0.13351	0.0546904	2.4412	0.0268641	0.240157	0.0177669	0.0468702	chr5	139571801	C5orf32	OpenSea	5'UTR
PFDA	cg16023600	0.208984	0.0748279	2.79286	0.0630694	0.354898	0.00710039	0.038171	chr5	147272300	C5orf46	OpenSea	3'UTR
PFDA	cg15530821	0.173555	0.0622873	2.78636	0.0520944	0.295015	0.00722668	0.038182	chr5	134446877	C5orf66	OpenSea	5'UTR
PFDA	cg00035268	0.128497	0.0512565	2.50694	0.0285469	0.228447	0.0150534	0.0448079	chr6	168225394	C6orf124	N_Shore	3'UTR
PFDA	cg16608338	0.147167	0.0531429	2.76927	0.0435386	0.250796	0.00756836	0.0385307	chr6	88053646	C6orf163	OpenSea	TSS1500
PFDA	cg14079463	0.195164	0.0649174	3.00634	0.0685749	0.321753	0.00392776	0.0354721	chr6	127796989	C6orf174	Island	1stExon
PFNA	cg05678462	0.148054	0.0531067	2.78786	0.0444962	0.251612	0.00719725	0.0358432	chr6	2634100	C6orf195	N_Shore	5'UTR
PFDA	cg18133012	0.13701	0.0363602	3.76813	0.0661074	0.207912	0.000392087	0.0299915	chr6	135995357	C6orf217	OpenSea	5'UTR
PFDA	cg23116899	0.0805482	0.0340284	2.36708	0.0141927	0.146904	0.0213475	0.0496975	chr6	42859010	C6orf226	S_Shore	TSS1500
PFDA	cg00937817	0.241483	0.0946193	2.55216	0.0569757	0.425991	0.0134107	0.0435692	chr6	157725025	C6orf35	OpenSea
PFNA	cg09383424	0.104863	0.0379477	2.76336	0.0308651	0.178861	0.00769006	0.0358712	chr6	31627249	C6orf47	N_Shore	1stExon
PFDA	cg09383424	0.122153	0.0361158	3.38227	0.0517274	0.192579	0.00130476	0.0320252	chr6	31627249	C6orf47	N_Shore	1stExon
PFNA	cg22255354	0.143631	0.0552596	2.5992	0.0358748	0.251387	0.0118757	0.0426591	chr7	934221	C7orf20	N_Shore	3'UTR
PFDA	cg02666955	0.202515	0.0807321	2.50849	0.0450877	0.359943	0.0149945	0.0448079	chr7	1133979	C7orf50	N_Shore	3'UTR
PFUnDA	cg08719095	0.220158	0.065753	3.34825	0.0919394	0.348376	0.00144582	0.0365576	chr7	1135190	C7orf50	N_Shore	3'UTR
PFNA	cg12283819	0.0965275	0.0384719	2.50904	0.0215074	0.171548	0.0149219	0.0462539	chr7	100054442	C7orf61	OpenSea
PFDA	cg12283819	0.110055	0.0360156	3.05575	0.0398244	0.180285	0.00341245	0.0353377	chr7	100054442	C7orf61	OpenSea
PFDA	cg00928444	0.14021	0.0497323	2.81929	0.0432317	0.237188	0.00660779	0.038171	chr7	26679952	C7orf71	OpenSea
MeFOSAA	cg06714173	0.247156	0.089422	2.76393	0.0727828	0.421529	0.00767834	0.0238668	chr1	57320557	C8A	OpenSea	5'UTR
PFDA	cg19407435	0.251737	0.0821681	3.06369	0.0915094	0.411965	0.00333585	0.0350743	chr8	67806112	C8orf45	OpenSea	3'UTR
PFUnDA	cg12581036	0.156958	0.0510373	3.07537	0.0574356	0.256481	0.003226	0.0444054	chr8	67416578	C8orf46	N_Shore	5'UTR
PFUnDA	cg09622557	0.204864	0.0599079	3.41965	0.0880436	0.321685	0.0011538	0.0361206	chr8	67417790	C8orf46	Island	5'UTR
PFUnDA	cg24351694	0.174957	0.0540608	3.2363	0.0695387	0.280376	0.00201884	0.0396023	chr8	144655447	C8orf73	S_Shore	TSS1500
PFUnDA	cg21885317	0.216531	0.0624565	3.46691	0.0947406	0.338321	0.00100818	0.0361206	chr8	124248094	C8orf76	OpenSea	3'UTR
PFDA	cg25563892	0.236483	0.0874972	2.70274	0.065863	0.407102	0.00904544	0.039409	chr9	77568665	C9orf40	S_Shore	TSS1500
PFDA	cg21243612	0.204249	0.0730838	2.79472	0.0617353	0.346762	0.00706463	0.038171	chr9	111700548	C9orf6	S_Shelf
PFDA	cg00372865	0.129741	0.0500864	2.59034	0.0320722	0.227409	0.0121522	0.0424071	chr9	16254571	C9orf92	OpenSea	TSS1500
MeFOSAA	cg16348406	0.103692	0.0432268	2.39878	0.0193995	0.187984	0.0197437	0.0399766	chr19	49150388	CA11	OpenSea	TSS1500
PFNA	cg26413448	0.126506	0.0482841	2.62004	0.0323521	0.22066	0.0112486	0.0419299	chr16	66887848	CA7	OpenSea	3'UTR
PFDA	cg12939447	0.129443	0.052509	2.46517	0.0270509	0.231836	0.0167306	0.0459577	chr9	35675555	CA9	N_Shore	5'UTR
PFDA	cg00133847	0.169297	0.0645244	2.62377	0.0434746	0.29512	0.0110952	0.0412971	chr9	26893343	CAAP1	S_Shore	TSS1500
PFDA	cg13689831	-0.0968137	0.0391273	-2.47432	-0.173112	-0.0205154	0.0163491	0.0457049	chr1	227175077	CABC1	OpenSea	5'UTR
PFDA	cg00751332	0.19618	0.0722644	2.71476	0.0552646	0.337096	0.00876059	0.0393575	chr18	20714332	CABLES1	N_Shore	TSS1500
PFDA	cg17757808	0.138552	0.054121	2.56005	0.0330163	0.244088	0.0131414	0.0432886	chr18	20768467	CABLES1	OpenSea	5'UTR
PFDA	cg25172521	0.222412	0.0793214	2.80394	0.0677355	0.377089	0.00688993	0.038171	chr18	20818349	CABLES1	OpenSea
PFDA	cg14911505	0.110916	0.0468927	2.36532	0.0194756	0.202357	0.0214399	0.0496975	chr19	13392649	CACNA1A	OpenSea
PFDA	cg13361428	0.160812	0.0533088	3.0166	0.0568594	0.264764	0.00379117	0.0354721	chr19	13414084	CACNA1A	S_Shelf
PFDA	cg17538516	0.169469	0.0510636	3.31878	0.0698951	0.269043	0.00156606	0.0323354	chr19	13507512	CACNA1A	OpenSea
PFDA	cg08671346	0.11306	0.0466375	2.42422	0.0221165	0.204003	0.0185359	0.0475083	chr9	140803989	CACNA1B	OpenSea	5'UTR
PFDA	cg12950817	0.172912	0.0457644	3.77832	0.0836718	0.262153	0.000379496	0.0299915	chr12	2206903	CACNA1C	OpenSea
PFDA	cg05923927	-0.110864	0.0445389	-2.48914	-0.197714	-0.0240128	0.0156959	0.0449719	chr17	48677149	CACNA1G	N_Shelf	1stExon
PFNA	cg25821785	0.115089	0.0364468	3.15773	0.0440178	0.18616	0.00252377	0.0254729	chr3	50403130	CACNA2D2	S_Shore	3'UTR
PFDA	cg25821785	0.0940058	0.0350181	2.68449	0.0257205	0.162291	0.00949454	0.0397242	chr3	50403130	CACNA2D2	S_Shore	3'UTR
PFDA	cg13995073	0.117131	0.0475796	2.46179	0.0243505	0.209911	0.0168734	0.0461104	chr19	54481594	CACNG8	Island
PFNA	cg26262197	0.192995	0.0788548	2.44747	0.0392277	0.346761	0.0174905	0.0484149	chr11	115115297	CADM1	OpenSea	5'UTR
PFNA	cg00602862	0.145444	0.0523016	2.78087	0.0434557	0.247432	0.00733492	0.0358432	chr11	115267562	CADM1	OpenSea	TSS200
PFDA	cg26262197	0.190029	0.0778667	2.44044	0.0381891	0.341869	0.017745	0.0468339	chr11	115115297	CADM1	OpenSea	5'UTR
PFDA	cg00602862	0.119478	0.0501013	2.38473	0.0217804	0.217176	0.0204411	0.0489175	chr11	115267562	CADM1	OpenSea	TSS200
PFDA	cg14106660	0.155005	0.0561608	2.76002	0.0454912	0.264518	0.00775965	0.0385733	chr11	14994179	CALCA	N_Shore	TSS1500
PFUnDA	cg14106660	0.226965	0.0705846	3.2155	0.0893251	0.364605	0.00212996	0.0396023	chr11	14994179	CALCA	N_Shore	TSS1500
MeFOSAA	cg03362840	0.233755	0.0720981	3.24218	0.0931636	0.374346	0.0019841	0.0155688	chr7	134464295	CALD1	OpenSea	1stExon
PFDA	cg00398938	0.112138	0.0469361	2.38917	0.020613	0.203664	0.0202183	0.0487547	chr14	90869854	CALM1	OpenSea	5'UTR
PFDA	cg01559779	0.13169	0.042571	3.09341	0.0486761	0.214703	0.00306293	0.0347899	chr10	12752269	CAMK1D	OpenSea
PFDA	cg27625562	0.14117	0.0452747	3.11808	0.0528847	0.229456	0.00285237	0.0346721	chr10	75599274	CAMK2G	Island	3'UTR
PFDA	cg25252561	0.0942299	0.0388543	2.42521	0.0184639	0.169996	0.0184904	0.0474725	chr10	75610927	CAMK2G	OpenSea	3'UTR
PFDA	cg07073803	0.18301	0.0701422	2.60912	0.0462324	0.319787	0.0115732	0.0418736	chr5	110796953	CAMK4	OpenSea	5'UTR
PFNA	cg12138124	0.119639	0.0468532	2.55349	0.0282753	0.211003	0.013365	0.0443057	chr1	7797432	CAMTA1	OpenSea
PFDA	cg21772773	0.224645	0.0732232	3.06795	0.0818597	0.36743	0.00329538	0.0349683	chr1	6880294	CAMTA1	OpenSea	ExonBnd
PFDA	cg05919900	0.0902565	0.0318287	2.8357	0.0281906	0.152322	0.00631798	0.0377123	chr1	7121508	CAMTA1	N_Shore
PFDA	cg14083421	0.155216	0.0624764	2.48439	0.033387	0.277045	0.0159387	0.0452054	chr1	7122639	CAMTA1	Island
PFDA	cg05718034	0.170482	0.0553909	3.07779	0.0624695	0.278494	0.00320359	0.0348704	chr1	7122667	CAMTA1	Island
PFDA	cg14836248	0.159892	0.0497158	3.21612	0.062946	0.256837	0.00214267	0.0343058	chr1	7209987	CAMTA1	OpenSea
PFDA	cg01824791	0.100352	0.0379306	2.64566	0.0263869	0.174316	0.0105186	0.040407	chr3	12875605	CAND2	OpenSea	3'UTR
PFDA	cg27139457	0.0778658	0.0260816	2.98547	0.0270067	0.128725	0.0041665	0.0355109	chr2	85637739	CAPG	N_Shelf	TSS1500
PFDA	cg25106791	0.115604	0.0476013	2.42859	0.0227814	0.208426	0.0183354	0.0473948	chr7	2962373	CARD11	OpenSea	3'UTR
PFDA	cg12689019	0.144806	0.0589694	2.45562	0.0298162	0.259797	0.0171366	0.0463072	chr7	2969697	CARD11	S_Shore	ExonBnd
PFNA	cg18896514	0.129405	0.0413962	3.12602	0.0486827	0.210128	0.00278759	0.0259012	chr2	203806667	CARF	OpenSea	5'UTR
PFDA	cg18896514	0.135684	0.0393977	3.44397	0.0588588	0.21251	0.00108153	0.0320252	chr2	203806667	CARF	OpenSea	5'UTR
PFDA	cg15470079	0.135113	0.0499602	2.70441	0.0376903	0.232535	0.0090055	0.039409	chr11	3062082	CARS	OpenSea	3'UTR
PFDA	cg24258592	0.156342	0.0658724	2.3734	0.0278905	0.284793	0.0210188	0.0493544	chr10	119806883	CASC2	S_Shore	TSS1500
PFDA	cg17727099	0.165141	0.0655978	2.51747	0.0372249	0.293056	0.0146554	0.0445852	chr8	128256116	CASC21	OpenSea
PFDA	cg00915974	0.177048	0.0510898	3.46544	0.0774234	0.276674	0.00101273	0.0318615	chr16	2233798	CASKIN1	Island	3'UTR
PFDA	cg05900044	0.172194	0.0617166	2.79008	0.0518471	0.292542	0.00715407	0.038171	chr2	202137193	CASP8	OpenSea	3'UTR
PFDA	cg20810993	0.131949	0.0530177	2.48878	0.0285647	0.235334	0.0157631	0.0449929	chr1	116250018	CASQ2	OpenSea
PFDA	cg20643900	0.0615811	0.0196985	3.12618	0.023169	0.0999931	0.00278626	0.0346721	chr1	10722177	CASZ1	S_Shore	TSS1500
PFDA	cg02696971	0.188162	0.0678784	2.77205	0.0557995	0.320525	0.00751181	0.0384616	chr3	105377640	CBLB	OpenSea	3'UTR
MeFOSAA	cg23635599	0.24313	0.0867425	2.80289	0.0739818	0.412277	0.00687554	0.0234717	chr19	45281006	CBLC	N_Shore	TSS200
PFDA	cg00231483	0.123037	0.0357554	3.44108	0.0533142	0.19276	0.00109111	0.0320252	chr18	70211959	CBLN2	S_Shore	TSS200
PFDA	cg03566107	0.113673	0.0445504	2.55155	0.0267993	0.200546	0.0134316	0.0435852	chr18	70211962	CBLN2	S_Shore	TSS200
PFDA	cg17065578	0.169378	0.07078	2.39303	0.0313575	0.307399	0.0200267	0.0486656	chr1	52827039	CC2D1B	OpenSea	5'UTR
PFDA	cg25958965	0.214139	0.0813077	2.63368	0.0555885	0.372689	0.0108543	0.0409465	chr18	57254898	CCBE1	OpenSea
PFDA	cg13264770	0.182768	0.067187	2.72029	0.0517532	0.313782	0.00863224	0.0393575	chr3	42850066	CCBP2	S_Shelf	TSS1500
PFDA	cg06923364	0.149027	0.0572422	2.60344	0.0374046	0.260649	0.0117456	0.0421021	chr18	66518317	CCDC102B	OpenSea
PFDA	cg13739942	0.179497	0.0464157	3.86715	0.0889861	0.270008	0.000284984	0.0298149	chr3	46977532	CCDC12	OpenSea	3'UTR
PFDA	cg09813089	0.262166	0.0961967	2.72532	0.0745828	0.44975	0.00851701	0.0393575	chr11	124823442	CCDC15	N_Shore	TSS1500
PFDA	cg03783545	0.168726	0.0676586	2.49378	0.0367917	0.30066	0.0155122	0.0449719	chr5	42756102	CCDC152	OpenSea	TSS1500
PFNA	cg25220869	0.210656	0.0842298	2.50097	0.0464077	0.374904	0.0152837	0.0463635	chr9	15936687	CCDC171	OpenSea	5'UTR
PFDA	cg25220869	0.189857	0.079841	2.37794	0.034167	0.345547	0.0207857	0.0491284	chr9	15936687	CCDC171	OpenSea	5'UTR
PFDA	cg11232281	0.166546	0.0672552	2.47633	0.0353986	0.297694	0.0162665	0.0455968	chr8	130560825	CCDC26	OpenSea	3'UTR
MeFOSAA	cg03782518	0.153189	0.0641621	2.38754	0.0280732	0.278305	0.0203	0.0403037	chr1	43032087	CCDC30	OpenSea	5'UTR
PFDA	cg02430430	0.0943982	0.0327838	2.87942	0.0304698	0.158327	0.00560229	0.0369889	chr15	74532450	CCDC33	OpenSea
PFDA	cg23625749	0.182886	0.0728907	2.50904	0.0407489	0.325022	0.0149733	0.0448079	chr3	113163068	CCDC52	S_Shelf	3'UTR
PFDA	cg18151291	0.149384	0.0554614	2.69348	0.0412343	0.257534	0.00927094	0.0395178	chr17	80068135	CCDC57	OpenSea
PFDA	cg08199021	0.19087	0.0704952	2.70756	0.0534043	0.328336	0.00893024	0.039409	chr12	534669	CCDC77	OpenSea	5'UTR
PFDA	cg25189608	0.192156	0.0604047	3.18114	0.0743666	0.309945	0.0023743	0.0345099	chr11	96117844	CCDC82	OpenSea	3'UTR
PFDA	cg11653645	0.118661	0.0412059	2.87972	0.0383098	0.199013	0.00559766	0.0369889	chr14	99977950	CCDC85C	OpenSea	3'UTR
PFDA	cg08904394	0.0908698	0.025139	3.61469	0.0418487	0.139891	0.000637529	0.0313267	chr11	64108902	CCDC88B	N_Shore	TSS1500
PFDA	cg09531682	0.140377	0.0545523	2.57326	0.0340004	0.246754	0.0127012	0.0429271	chr14	91752902	CCDC88C	N_Shelf	TSS1500
PFDA	cg24955642	0.186469	0.0411203	4.53471	0.106284	0.266653	3.01353e-05	0.0173956	chr19	39403745	CCER2	OpenSea	TSS1500
PFDA	cg25516803	0.153552	0.0588992	2.60704	0.038699	0.268406	0.0116363	0.0419698	chr3	42307519	CCK	Island	5'UTR
PFUnDA	cg25516803	0.225634	0.0734006	3.074	0.0825025	0.368765	0.00323864	0.0444054	chr3	42307519	CCK	Island	5'UTR
PFDA	cg00156230	0.180991	0.0678916	2.66589	0.0486029	0.31338	0.00997315	0.0400286	chr7	45073692	CCM2	OpenSea	5'UTR
PFDA	cg02181239	0.212467	0.0707591	3.00268	0.0744869	0.350447	0.00396864	0.0354721	chr14	20790424	CCNB1IP1	OpenSea	TSS200
PFDA	cg22742759	0.167818	0.0638691	2.62753	0.0432735	0.292363	0.0110303	0.0412434	chr12	4370490	CCND2-AS1	OpenSea	3'UTR
PFUnDA	cg05568549	0.120927	0.0308537	3.91938	0.0607626	0.181092	0.000240463	0.0263212	chr6	41907198	CCND3	N_Shore	3'UTR
PFDA	cg18093691	0.0832115	0.0324289	2.56596	0.0199751	0.146448	0.0129426	0.0430601	chr5	132086329	CCNI2	S_Shelf	5'UTR
PFDA	cg17779764	0.117139	0.0485859	2.41098	0.022397	0.211882	0.0191562	0.0480253	chr5	159685142	CCNJL	OpenSea	3'UTR
PFDA	cg06903451	-0.117071	0.039157	-2.9898	-0.193427	-0.0407153	0.00411592	0.0354921	chr1	1323192	CCNL2	S_Shore	3'UTR
PFDA	cg13323817	0.190654	0.0556868	3.42368	0.0820644	0.299243	0.0011506	0.0320252	chr1	1327983	CCNL2	OpenSea	TSS1500
PFDA	cg16021018	0.188781	0.0725748	2.60119	0.0472599	0.330302	0.0118146	0.0422153	chr3	46449313	CCRL2	OpenSea	5'UTR
PFDA	cg24932848	0.254806	0.101661	2.50643	0.0565673	0.453045	0.015073	0.0448079	chr21	30433753	CCT8	OpenSea	3'UTR
PFNA	cg02478603	0.078955	0.0314054	2.51405	0.0177144	0.140196	0.0147835	0.046223	chr1	158301451	CD1B	OpenSea	TSS200
PFDA	cg12280202	0.180685	0.0738103	2.44797	0.0367552	0.324615	0.0174686	0.0465408	chr18	67586448	CD226	OpenSea
PFDA	cg15663348	0.05981	0.0213247	2.80472	0.0182267	0.101393	0.00687525	0.038171	chr18	67617289	CD226	OpenSea	5'UTR
PFDA	cg11736258	0.118043	0.0359385	3.2846	0.0479635	0.188124	0.0017494	0.0327747	chr6	47497005	CD2AP	OpenSea	TSS1500
PFNA	cg08767093	0.125128	0.0319275	3.91912	0.062869	0.187386	0.000240668	0.0120867	chr17	72476131	CD300A	OpenSea
PFDA	cg08767093	0.116038	0.0308597	3.76018	0.0558617	0.176215	0.000402182	0.0299915	chr17	72476131	CD300A	OpenSea
PFDA	cg02777834	0.182029	0.0597478	3.04663	0.0655212	0.298537	0.00350256	0.0354167	chr17	72585886	CD300LD	OpenSea	TSS1500
PFDA	cg23186333	0.245746	0.0757838	3.24273	0.0979676	0.393524	0.00198089	0.0333277	chr11	35161900	CD44	S_Shore	5'UTR
PFUnDA	cg05624858	0.167677	0.0561633	2.98553	0.0581588	0.277196	0.00416576	0.0486863	chr1	160675041	CD48	OpenSea
PFUnDA	cg10158843	-0.517856	0.15117	-3.42566	-0.812638	-0.223075	0.00113281	0.0361206	chr11	60776172	CD6	Island	1stExon
PFUnDA	cg09175006	0.180811	0.0619093	2.92059	0.0600883	0.301535	0.0049977	0.0491186	chr12	56120197	CD63	N_Shore	3'UTR
PFUnDA	cg15095917	0.224582	0.0713815	3.14622	0.0853881	0.363776	0.00262885	0.0420055	chr17	7482694	CD68	N_Shelf	TSS1500
PFDA	cg26434485	0.0910099	0.0361463	2.51782	0.0205246	0.161495	0.0146424	0.0445852	chr11	44596668	CD82	OpenSea	5'UTR
MeFOSAA	cg09410271	0.178187	0.0522377	3.41108	0.0763234	0.28005	0.00119557	0.0134351	chr3	121820727	CD86	OpenSea	5'UTR
PFDA	cg18957228	0.143384	0.0516135	2.77804	0.0427381	0.244031	0.00739119	0.0384404	chr10	12282895	CDC123	OpenSea	5'UTR
PFDA	cg10239600	0.171305	0.0542426	3.15813	0.0655323	0.277079	0.00253927	0.0346721	chr14	103411866	CDC42BPB	OpenSea	3'UTR
PFDA	cg11754857	0.182582	0.0734905	2.48443	0.0392758	0.325889	0.0159371	0.0452054	chr14	103447354	CDC42BPB	OpenSea	ExonBnd
PFDA	cg04794164	0.102109	0.0379318	2.6919	0.0281416	0.176076	0.00930988	0.0395289	chr22	37964730	CDC42EP1	S_Shore
PFDA	cg16234791	0.165835	0.0656387	2.52648	0.0378396	0.293831	0.0143223	0.0444849	chr7	21945353	CDCA7L	OpenSea	TSS1500
MeFOSAA	cg14512894	0.233063	0.074745	3.1181	0.0873099	0.378816	0.00285221	0.017124	chr5	21803081	CDH12	OpenSea	3'UTR
PFDA	cg06000275	0.231766	0.0930496	2.49078	0.0503193	0.413213	0.0156834	0.0449719	chr5	19479774	CDH18	OpenSea	TSS1500
PFNA	cg15728909	0.113102	0.046912	2.41094	0.0216237	0.204581	0.0191579	0.0498261	chr18	64271469	CDH19	OpenSea	TSS200
PFDA	cg15728909	0.10891	0.0442648	2.46041	0.0225932	0.195226	0.0169318	0.0461486	chr18	64271469	CDH19	OpenSea	TSS200
PFDA	cg15187139	0.22927	0.086258	2.65795	0.0610667	0.397473	0.010184	0.0403253	chr18	25645757	CDH2	OpenSea	5'UTR
PFDA	cg11266407	0.0892538	0.0254269	3.51021	0.0396714	0.138836	0.000882401	0.0314499	chr20	44843080	CDH22	S_Shelf	3'UTR
PFDA	cg23969378	0.124135	0.0379824	3.26821	0.0500689	0.1982	0.00183677	0.0332154	chr16	68677020	CDH3	S_Shore	5'UTR
PFNA	cg02090950	0.233184	0.0919129	2.53701	0.0539539	0.412414	0.013942	0.0449811	chr20	60317563	CDH4	OpenSea	3'UTR
PFDA	cg02090950	0.202568	0.0850441	2.38191	0.0367318	0.368404	0.0205832	0.049032	chr20	60317563	CDH4	OpenSea	3'UTR
PFDA	cg15359867	0.136995	0.0496179	2.761	0.0402401	0.23375	0.00773912	0.0385733	chr18	63547804	CDH7	OpenSea
PFNA	cg03579665	0.122588	0.0413157	2.9671	0.0420224	0.203154	0.00438767	0.0304483	chr11	626307	CDHR5	S_Shore	TSS1500
PFDA	cg07019167	0.207359	0.0727801	2.84912	0.065438	0.34928	0.00608979	0.0377123	chr9	90590427	CDK20	S_Shore	TSS1500
PFUnDA	cg08543530	0.242427	0.0833221	2.90952	0.0799494	0.404906	0.00515393	0.0491186	chr9	90589971	CDK20	S_Shore	TSS1500
PFDA	cg23419490	0.173379	0.0621248	2.79081	0.0522352	0.294522	0.00713997	0.038171	chr11	2904746	CDKN1C	N_Shore	3'UTR
PFOS	cg09781987	0.543376	0.142322	3.81792	0.265848	0.820905	0.000334137	0.00153703	chr6	4828434	CDYL	OpenSea	5'UTR
PFDA	cg03879623	0.170042	0.0631924	2.69086	0.0468167	0.293267	0.00933555	0.0395289	chr16	80734826	CDYL2	OpenSea	3'UTR
PFDA	cg08743715	0.0530093	0.0221203	2.39641	0.00987472	0.0961439	0.01986	0.0485209	chr19	43033338	CEACAM1	OpenSea	TSS1500
PFNA	cg22185661	0.269445	0.0956676	2.81647	0.082893	0.455996	0.0066588	0.0358432	chr19	45057261	CEACAM22P	OpenSea	3'UTR
PFDA	cg22185661	0.339627	0.0882684	3.84766	0.167503	0.51175	0.000303553	0.0298149	chr19	45057261	CEACAM22P	OpenSea	3'UTR
PFNA	cg17752959	0.360507	0.104428	3.45221	0.156873	0.564142	0.00105461	0.0187936	chr22	17906941	CECR2	OpenSea	TSS1500
PFDA	cg17752959	0.26486	0.102638	2.58051	0.0647146	0.465005	0.0124654	0.0426206	chr22	17906941	CECR2	OpenSea	TSS1500
PFNA	cg13295422	-0.130959	0.0390223	-3.356	-0.207052	-0.0548654	0.00141249	0.0212814	chr10	11137685	CELF2	OpenSea	3'UTR
PFDA	cg13295422	-0.095154	0.0379122	-2.50985	-0.169083	-0.0212252	0.0149425	0.0448079	chr10	11137685	CELF2	OpenSea	3'UTR
MeFOSAA	cg09606526	0.237063	0.0723452	3.27684	0.0959902	0.378136	0.00179029	0.0147563	chr10	11284602	CELF2	OpenSea	5'UTR
PFHxS	cg01007894	0.14275	0.0415378	3.43663	0.0617516	0.223749	0.00110602	0.00465364	chr9	135957353	CELP	OpenSea	TSS1500
PFDA	cg16936906	0.0931665	0.0354878	2.62531	0.0239653	0.162368	0.0110946	0.0412971	chr15	81146802	CEMIP	OpenSea	5'UTR
PFNA	cg13303059	0.118584	0.0472975	2.50719	0.0263536	0.210814	0.015044	0.0463635	chr12	88531059	CEP290	OpenSea	TSS1500
PFDA	cg05973047	0.195376	0.0695963	2.80728	0.0596636	0.331089	0.00682754	0.038171	chr7	130067436	CEP41	OpenSea	TSS1500
PFDA	cg12807553	0.143178	0.0426591	3.35634	0.0599929	0.226363	0.00141106	0.0321688	chr5	611819	CEP72	N_Shore	TSS1500
PFDA	cg25902420	0.110963	0.0410475	2.70328	0.0309202	0.191006	0.00903258	0.039409	chr12	94773488	CEP83	OpenSea	3'UTR
PFDA	cg26367552	0.112683	0.0469148	2.40187	0.0211994	0.204167	0.0195935	0.0483031	chr22	47122685	CERK	OpenSea	5'UTR
PFDA	cg13221624	0.173573	0.0730595	2.37578	0.0311069	0.316039	0.0208966	0.0491964	chr22	47134912	CERK	OpenSea	TSS1500
PFNA	cg11013639	0.12061	0.0470131	2.56546	0.0289347	0.212286	0.0129594	0.0437951	chr16	67000854	CES3	OpenSea	TSS1500
PFDA	cg22149742	0.181559	0.0644219	2.81827	0.0559359	0.307181	0.00662608	0.038171	chr2	55746015	CFAP36	N_Shore	TSS1500
PFDA	cg16188097	0.234202	0.0958789	2.44269	0.0472383	0.421166	0.017701	0.046821	chr3	113122663	CFAP44-AS1	OpenSea	TSS200
PFDA	cg02516962	0.186649	0.0736496	2.53429	0.0430327	0.330266	0.0139897	0.0441898	chr10	134717911	CFAP46	N_Shelf	3'UTR
PFDA	cg11985012	0.118493	0.0468238	2.53061	0.0271865	0.209799	0.0141721	0.0444315	chr15	57798460	CGNL1	OpenSea
PFDA	cg11958380	0.122834	0.0489353	2.51012	0.0274098	0.218257	0.0149321	0.0448079	chr15	57821496	CGNL1	OpenSea	TSS1500
PFDA	cg07746282	0.155622	0.0623238	2.49699	0.0340906	0.277153	0.0154385	0.0449719	chr22	41637467	CHADL	S_Shelf	TSS1500
PFDA	cg02847139	0.194943	0.0744513	2.6184	0.0497631	0.340123	0.0112968	0.0415165	chr7	132514432	CHCHD3	OpenSea	TSS1500
PFDA	cg01173003	0.180887	0.0477696	3.78666	0.0877363	0.274038	0.00036948	0.0299915	chr2	113346102	CHCHD5	S_Shelf	TSS1500
PFDA	cg05092787	0.207847	0.0664184	3.12936	0.0783314	0.337363	0.00276071	0.0346721	chr1	146719567	CHD1L	OpenSea	5'UTR
PFDA	cg23629226	0.106764	0.041875	2.54959	0.0251078	0.18842	0.0134995	0.0436852	chr15	93459172	CHD2	OpenSea	5'UTR
PFDA	cg00623698	0.0904934	0.0368347	2.45674	0.0186656	0.162321	0.0170886	0.0462782	chr20	40037799	CHD6	OpenSea	3'UTR
MeFOSAA	cg12368062	0.213117	0.0738192	2.88701	0.0691694	0.357064	0.00545613	0.0228896	chr20	40113158	CHD6	OpenSea	TSS200
PFDA	cg22438847	0.191646	0.0630087	3.04157	0.0687786	0.314513	0.00355346	0.0354203	chr8	61631641	CHD7	OpenSea	5'UTR
MeFOSAA	cg08473660	0.135277	0.0516829	2.61744	0.034495	0.236058	0.0113252	0.0280041	chr8	61777765	CHD7	OpenSea	5'UTR
PFDA	cg04225626	0.179226	0.0603918	2.96772	0.0614621	0.29699	0.00438004	0.0357111	chr14	21899461	CHD8	OpenSea	1stExon
PFNA	cg24566581	0.138452	0.0562491	2.46141	0.0287662	0.248138	0.0168894	0.047728	chr11	880784	CHID1	N_Shore	3'UTR
PFUnDA	cg24566581	0.218487	0.0648654	3.36832	0.0919998	0.344975	0.00136096	0.0365576	chr11	880784	CHID1	N_Shore	3'UTR
PFDA	cg16606364	0.128894	0.0485735	2.65358	0.0341754	0.223612	0.0103018	0.040407	chr11	67829292	CHKA	OpenSea	TSS200
PFDA	cg19007988	0.316264	0.105367	3.00154	0.110798	0.52173	0.00398148	0.0354721	chr3	87277465	CHMP2B	S_Shore	5'UTR
PFDA	cg04465264	0.152188	0.0558249	2.72616	0.0433291	0.261046	0.00849775	0.0393575	chr8	82645251	CHMP4C	S_Shore	TSS1500
PFDA	cg10989419	0.268791	0.0714669	3.76105	0.12943	0.408151	0.000401066	0.0299915	chr8	23105901	CHMP7	S_Shore	5'UTR
PFDA	cg17548994	0.287547	0.088543	3.24754	0.114888	0.460206	0.00195285	0.0333277	chr21	19413535	CHODL	OpenSea	ExonBnd
PFDA	cg12616484	0.146799	0.0435549	3.37043	0.0618668	0.231731	0.0013523	0.0320252	chr7	150934756	CHPF2	Island	TSS1500
PFDA	cg18853490	0.171261	0.070524	2.4284	0.0337389	0.308783	0.0183438	0.0473948	chr1	239882840	CHRM3	OpenSea	TSS1500
PFDA	cg03125498	0.126548	0.0396129	3.19463	0.0493032	0.203793	0.00228234	0.0344674	chr19	34112111	CHST8	N_Shore	TSS1500
PFDA	cg18536607	0.122214	0.0421794	2.89748	0.0399642	0.204464	0.00529983	0.0364613	chr15	101729526	CHSY1	OpenSea	TSS1500
PFDA	cg20357538	0.180441	0.0507225	3.55741	0.081532	0.27935	0.000762359	0.0313267	chr15	101777761	CHSY1	OpenSea	3'UTR
PFDA	cg27485123	0.0884846	0.0325716	2.71662	0.0249699	0.151999	0.00867848	0.0393575	chr16	846463	CHTF18	S_Shelf	5'UTR
PFDA	cg16198905	0.108297	0.0450139	2.40586	0.0205199	0.196074	0.019401	0.0481083	chr1	153609060	CHTOP	S_Shelf	5'UTR
PFDA	cg27492942	0.14283	0.0605327	2.35956	0.0247916	0.260869	0.0217449	0.0499247	chr17	36885965	CISD3	N_Shore	3'UTR
MeFOSAA	cg07165026	0.095892	0.0419816	2.28414	0.0140279	0.177756	0.0261072	0.0461115	chr19	45826321	CKM	N_Shore	TSS200
PFNA	cg02176858	0.204669	0.0677879	3.01925	0.0724825	0.336855	0.00378649	0.029656	chr2	122286796	CLASP1	N_Shore	3'UTR
PFDA	cg17158968	0.326414	0.109831	2.97196	0.112243	0.540585	0.00430227	0.0356487	chr3	33586733	CLASP2	OpenSea	TSS200
PFUnDA	cg13558081	0.221069	0.0652067	3.39028	0.0939156	0.348222	0.0012735	0.0365576	chr7	143012219	CLCN1	OpenSea	TSS1500
PFDA	cg00362995	0.154735	0.060758	2.54675	0.0362573	0.273213	0.0135983	0.0438609	chr3	137716694	CLDN18	OpenSea	TSS1500
PFNA	cg07080867	0.10405	0.0365441	2.84726	0.0327895	0.175311	0.00612097	0.0347482	chr4	184243006	CLDN22	OpenSea	TSS1500
PFNA	cg20438269	0.178459	0.0543954	3.28077	0.0723877	0.28453	0.00176946	0.0227184	chr21	31589941	CLDN8	OpenSea
PFDA	cg20438269	0.152396	0.0536397	2.8411	0.0477983	0.256993	0.00622524	0.0377123	chr21	31589941	CLDN8	OpenSea
PFUnDA	cg20438269	0.208063	0.068353	3.04396	0.0747752	0.341352	0.00352939	0.0464055	chr21	31589941	CLDN8	OpenSea
PFDA	cg03103990	0.187176	0.0755224	2.47842	0.0399076	0.334445	0.016181	0.0455194	chr3	98236024	CLDND1	OpenSea	3'UTR
PFNA	cg10390979	0.104162	0.0412426	2.52559	0.0237387	0.184585	0.0143552	0.0454476	chr16	11215351	CLEC16A	OpenSea	5'UTR
PFDA	cg13036397	0.12317	0.0428352	2.87545	0.0396418	0.206699	0.005664	0.0370951	chr16	11070685	CLEC16A	OpenSea	5'UTR
PFDA	cg08166431	0.15152	0.0573793	2.64067	0.0396303	0.263409	0.0106572	0.04066	chr16	11272247	CLEC16A	Island	3'UTR
PFDA	cg00982294	0.107976	0.0384911	2.80521	0.0329179	0.183033	0.00683222	0.038171	chr12	10008118	CLEC2B	OpenSea	TSS1500
PFDA	cg14365848	0.163873	0.0618049	2.65145	0.0433532	0.284392	0.0103597	0.040407	chr12	122826698	CLIP1	OpenSea	3'UTR
PFNA	cg01777397	0.212465	0.0645338	3.29231	0.0866245	0.338306	0.00170964	0.0227184	chr2	29337946	CLIP4	N_Shore	TSS1500
PFDA	cg21972382	0.257363	0.06998	3.67767	0.120903	0.393824	0.000522855	0.0306714	chr2	29339076	CLIP4	S_Shore	5'UTR
PFDA	cg01134274	0.23527	0.0759618	3.09722	0.0871446	0.383395	0.00302951	0.0347899	chr1	155239493	CLK2	Island	3'UTR
PFDA	cg22069870	0.260906	0.0991438	2.63159	0.0675755	0.454236	0.0109139	0.0410749	chr5	178047278	CLK4	OpenSea	3'UTR
PFDA	cg07174195	0.180241	0.0746049	2.41594	0.0347611	0.32572	0.0189218	0.0478631	chr4	10520578	CLNK	OpenSea	TSS1500
PFDA	cg10641823	0.0975371	0.0344115	2.83444	0.0304348	0.164639	0.00633984	0.0377123	chr5	1337747	CLPTM1L	N_Shore	3'UTR
PFDA	cg00393247	0.19397	0.0675379	2.87202	0.0622711	0.325669	0.00568739	0.0371502	chr1	36234276	CLSPN	N_Shore
PFNA	cg17364377	0.371199	0.112833	3.28981	0.151175	0.591224	0.00172244	0.0227184	chr1	9811693	CLSTN1	OpenSea	TSS1500
PFDA	cg12337857	0.13458	0.038174	3.52544	0.0601408	0.209019	0.000841839	0.0314499	chr16	3549811	CLUAP1	N_Shore	TSS1500
PFDA	cg13809339	0.24809	0.0830045	2.98888	0.0862317	0.409949	0.00412657	0.0355079	chr18	644554	CLUL1	OpenSea
PFDA	cg19746089	0.1468	0.0561235	2.61565	0.0373588	0.25624	0.011378	0.0415841	chr6	25122273	CMAHP	OpenSea	5'UTR
PFUnDA	cg01799671	0.275097	0.0936475	2.93758	0.0924843	0.45771	0.00476625	0.0489724	chr16	81560752	CMIP	OpenSea
PFUnDA	cg14505800	0.420774	0.134568	3.12685	0.158366	0.683182	0.0027809	0.0429199	chr12	108707446	CMKLR1	OpenSea	5'UTR
PFDA	cg27091607	0.189637	0.0590189	3.21315	0.07455	0.304724	0.00216144	0.0343058	chr16	66670991	CMTM4	OpenSea	TSS1500
PFDA	cg00113074	0.239183	0.0718514	3.32886	0.0990733	0.379294	0.00153257	0.0322932	chr3	32345052	CMTM8	OpenSea
PFDA	cg16463964	0.170235	0.0574184	2.96481	0.058269	0.282201	0.004416	0.0357111	chr6	37427428	CMTR1	OpenSea	TSS200
PFDA	cg20964601	0.232749	0.0835653	2.78524	0.069797	0.395702	0.0072486	0.0382109	chr5	79055543	CMYA5	OpenSea	5'UTR
PFDA	cg06827192	0.131407	0.0541454	2.42693	0.0258237	0.236991	0.0184111	0.0473948	chr6	154730156	CNKSR3	OpenSea	3'UTR
PFDA	cg08491363	0.203793	0.081015	2.5155	0.0458139	0.361772	0.0147292	0.044732	chr10	101087757	CNNM1	N_Shore	TSS1500
PFDA	cg00851482	0.169197	0.0484279	3.49379	0.0747623	0.263631	0.000928243	0.0314499	chr10	101088974	CNNM1	N_Shore	5'UTR
PFNA	cg14817906	0.0761759	0.0312164	2.44025	0.0153038	0.137048	0.0178093	0.0484757	chr2	97466833	CNNM4	OpenSea	5'UTR
PFDA	cg10322909	0.180425	0.0517119	3.48905	0.0795869	0.281263	0.000941891	0.0314499	chr16	58568272	CNOT1	OpenSea	TSS1500
PFNA	cg22664806	0.191969	0.0521846	3.67865	0.0902089	0.293729	0.000515013	0.0148378	chr7	135119061	CNOT4	OpenSea	3'UTR
PFDA	cg22664806	0.178449	0.0512238	3.48371	0.0785625	0.278335	0.000957471	0.0314499	chr7	135119061	CNOT4	OpenSea	3'UTR
PFDA	cg26780102	0.219524	0.0851227	2.57891	0.0535346	0.385513	0.0125171	0.0426681	chr12	41145987	CNTN1	OpenSea	5'UTR
PFDA	cg16734400	0.210562	0.0786339	2.67775	0.0572256	0.363898	0.00966556	0.0399452	chr12	41408099	CNTN1	OpenSea	ExonBnd
PFNA	cg16026958	0.156056	0.0467821	3.3358	0.0648305	0.247281	0.001501	0.0215681	chr3	2165335	CNTN4-AS2	OpenSea	3'UTR
PFNA	cg11829191	0.252544	0.104415	2.41865	0.048934	0.456154	0.0187947	0.0496368	chr16	76587127	CNTNAP4	OpenSea	TSS200
PFDA	cg03072569	0.157252	0.0585833	2.68425	0.0430146	0.271489	0.00946005	0.039683	chr16	76309968	CNTNAP4	OpenSea	TSS1500
PFDA	cg08695228	0.203325	0.066947	3.0371	0.0727782	0.333871	0.00359905	0.0354721	chr7	51259502	COBL	OpenSea	TSS1500
PFDA	cg22540229	0.216378	0.0619098	3.49506	0.0956542	0.337102	0.000924618	0.0314499	chr14	31349353	COCH	OpenSea	5'UTR
PFDA	cg14896906	0.199665	0.0566914	3.52196	0.0891165	0.310213	0.000850956	0.0314499	chr7	107205105	COG5	S_Shore	5'UTR
PFNA	cg11411509	0.112615	0.0406196	2.77242	0.0334065	0.191823	0.00750427	0.0358432	chr6	33157746	COL11A2	N_Shelf
PFDA	cg11411509	0.11858	0.0373553	3.17438	0.0457369	0.191423	0.00240378	0.0345099	chr6	33157746	COL11A2	N_Shelf
PFDA	cg11068373	0.121871	0.0464204	2.62537	0.031351	0.212391	0.0110488	0.0412741	chr10	71590932	COL13A1	OpenSea	5'UTR
PFDA	cg06552850	0.11773	0.0446277	2.63805	0.0307059	0.204754	0.0107309	0.0407306	chr21	46875414	COL18A1	N_Shore	TSS200
PFNA	cg18601334	0.263544	0.100622	2.61915	0.0673309	0.459757	0.0112748	0.0419539	chr5	177725929	COL23A1	N_Shelf
PFUnDA	cg04591034	0.124897	0.0425019	2.93862	0.0420182	0.207776	0.00475242	0.0489724	chr5	178017937	COL23A1	S_Shore	TSS1500
PFDA	cg24494587	0.169993	0.0697604	2.43682	0.0339607	0.306026	0.0179626	0.0470578	chr13	110913606	COL4A1	OpenSea
PFDA	cg16772194	0.202558	0.0670618	3.02046	0.071787	0.333328	0.00377355	0.0354721	chr2	227954124	COL4A4	OpenSea
PFNA	cg20566330	0.226506	0.0835393	2.71138	0.0636048	0.389408	0.00883988	0.0382614	chr1	183934053	COLGALT2	OpenSea	TSS1500
PFDA	cg20566330	0.269008	0.0824561	3.26244	0.108219	0.429797	0.00185338	0.0332154	chr1	183934053	COLGALT2	OpenSea	TSS1500
PFDA	cg19565287	0.287922	0.081897	3.51566	0.128223	0.447622	0.000867672	0.0314499	chr1	183934285	COLGALT2	OpenSea	TSS1500
PFDA	cg14331449	0.113997	0.0431752	2.64034	0.0298057	0.198189	0.0106664	0.0406757	chr1	183952079	COLGALT2	OpenSea
PFDA	cg05474855	0.201096	0.0739728	2.71851	0.0568491	0.345343	0.00867317	0.0393575	chr2	62196651	COMMD1	OpenSea	5'UTR
PFNA	cg14071459	0.140214	0.0523159	2.68013	0.0381976	0.24223	0.00960471	0.0398339	chr5	115450589	COMMD10	OpenSea
PFDA	cg16834011	0.150108	0.0607692	2.47013	0.0316078	0.268608	0.0165229	0.0458259	chr22	19931790	COMT	S_Shelf	5'UTR
PFDA	cg06346307	0.0835725	0.0337928	2.47309	0.0176766	0.149468	0.0164001	0.0457522	chr22	19949965	COMT	OpenSea	TSS1500
PFDA	cg23020582	0.137349	0.0407123	3.37365	0.0579602	0.216738	0.0013392	0.0320252	chr12	54734966	COPZ1	OpenSea	5'UTR
PFDA	cg05147638	0.144804	0.0530154	2.73135	0.0414238	0.248184	0.0083426	0.0393575	chr12	54744992	COPZ1	OpenSea	3'UTR
PFDA	cg08822732	0.160599	0.0658889	2.43741	0.0321152	0.289082	0.0179359	0.0470313	chr6	99838613	COQ3	N_Shelf	3'UTR
PFHxS	cg20221020	-0.271905	0.0881503	-3.08456	-0.443798	-0.100012	0.00314191	0.00877263	chr11	67209257	CORO1B	OpenSea	TSS1500
PFDA	cg08961899	0.163377	0.0574211	2.84523	0.0514054	0.275348	0.00615506	0.0377123	chr12	109085972	CORO1C	OpenSea	3'UTR
PFDA	cg00569982	0.190767	0.0560476	3.40366	0.081474	0.30006	0.00121147	0.0320252	chr6	75947572	COX7A2	OpenSea	3'UTR
PFDA	cg19516944	0.160864	0.0653958	2.45986	0.0333425	0.288386	0.0169554	0.0461486	chr6	75954798	COX7A2	OpenSea	TSS1500
PFNA	cg07871589	0.148916	0.0548879	2.71309	0.0418846	0.255947	0.0087995	0.0382447	chr8	68646229	CPA6	OpenSea	5'UTR
PFDA	cg07871589	0.152028	0.0520586	2.92032	0.0505136	0.253542	0.00497316	0.0363806	chr8	68646229	CPA6	OpenSea	5'UTR
PFNA	cg00258409	0.136839	0.0516799	2.64782	0.0360632	0.237615	0.0104591	0.0407847	chr4	166299942	CPE	N_Shore	TSS1500
PFDA	cg13653793	0.208585	0.0508418	4.10262	0.109443	0.307726	0.000131382	0.0292748	chr4	166305235	CPE	OpenSea	5'UTR
PFDA	cg26518884	0.161859	0.0676898	2.39118	0.0298635	0.293854	0.0200593	0.0486656	chr4	166322679	CPE	OpenSea	TSS1500
PFNA	cg03340215	0.16191	0.0584653	2.76933	0.0479025	0.275917	0.00756718	0.0358432	chr15	83315615	CPEB1	Island	TSS1500
PFDA	cg03340215	0.154444	0.054509	2.83336	0.0481512	0.260736	0.00635852	0.0377123	chr15	83315615	CPEB1	Island	TSS1500
PFDA	cg08345065	0.14932	0.0597327	2.4998	0.0328408	0.265798	0.015329	0.0449719	chr10	93809328	CPEB3	S_Shelf	3'UTR
PFDA	cg11826008	0.13996	0.0541442	2.58495	0.0343787	0.245541	0.0123231	0.0425238	chr20	34249284	CPNE1	N_Shelf	5'UTR
PFDA	cg09794680	0.0727645	0.0256708	2.83452	0.0227064	0.122823	0.00633842	0.0377123	chr14	24540452	CPNE6	OpenSea	TSS1500
PFDA	cg04898458	0.229196	0.0934367	2.45295	0.046994	0.411397	0.0172518	0.0463848	chr16	12799655	CPPED1	OpenSea
PFDA	cg18105667	0.199888	0.0710202	2.81452	0.0613983	0.338377	0.00669428	0.038171	chr2	211480881	CPS1	OpenSea
PFDA	cg21400885	0.122276	0.0388988	3.14343	0.0464229	0.198128	0.0026503	0.0346721	chr11	68567699	CPT1A	OpenSea	TSS1500
PFDA	cg21723184	0.0923677	0.0359842	2.5669	0.0221985	0.162537	0.0129115	0.0430601	chr19	50195112	CPT1C	S_Shore	5'UTR
PFUnDA	cg24201033	-0.19655	0.0600514	-3.27303	-0.31365	-0.0794498	0.00181067	0.0384917	chr19	50204707	CPT1C	Island
PFDA	cg06525453	0.155144	0.0538543	2.88081	0.0501279	0.26016	0.00555075	0.0369443	chr1	53661448	CPT2	N_Shore	TSS1500
PFDA	cg12323824	0.117377	0.0497207	2.36072	0.0204214	0.214332	0.021683	0.0498529	chr10	125646883	CPXM2	N_Shelf	TSS1500
PFDA	cg25029035	0.130672	0.0537153	2.43268	0.0259271	0.235417	0.0181493	0.0472303	chr1	207669003	CR1	N_Shore	TSS1500
PFDA	cg14806927	0.165699	0.0572771	2.89294	0.0540088	0.277389	0.00539661	0.0367407	chr1	207682542	CR1	OpenSea	5'UTR
PFDA	cg00040934	0.256912	0.0900113	2.85422	0.0813899	0.432434	0.00600509	0.0377123	chr1	207641063	CR2	OpenSea	TSS1500
PFDA	cg01998256	0.165495	0.0607801	2.72285	0.0469742	0.284017	0.00857322	0.0393575	chr16	1726785	CRAMP1L	N_Shore	3'UTR
PFDA	cg25140385	0.119133	0.040453	2.94497	0.0402495	0.198016	0.0046417	0.0360688	chr1	197447026	CRB1	OpenSea	3'UTR
PFNA	cg09238162	0.1647	0.0619095	2.66034	0.0439769	0.285424	0.0101201	0.0404079	chr7	137651542	CREB3L2	OpenSea
PFDA	cg09238162	0.166206	0.058608	2.83589	0.0519203	0.280492	0.00631468	0.0377123	chr7	137651542	CREB3L2	OpenSea
PFNA	cg03247739	0.132838	0.0480351	2.76545	0.03917	0.226507	0.00764693	0.0358432	chr16	3910867	CREBBP	OpenSea	5'UTR
PFDA	cg03247739	0.143534	0.0436743	3.28647	0.0583692	0.228699	0.00172526	0.0326593	chr16	3910867	CREBBP	OpenSea	5'UTR
PFDA	cg16770745	0.249773	0.0989995	2.52297	0.056724	0.442822	0.0144513	0.0444849	chr1	167515487	CREG1	OpenSea	TSS200
PFNA	cg12176148	0.164797	0.0571476	2.88371	0.0533592	0.276235	0.00553627	0.0337653	chr10	35423667	CREM	OpenSea	TSS1500
PFDA	cg14656043	0.152679	0.0641819	2.37885	0.0275247	0.277834	0.0207389	0.0491284	chr10	35419996	CREM	S_Shelf	5'UTR
PFDA	cg12176148	0.14879	0.0533946	2.78661	0.0446707	0.25291	0.00722163	0.038182	chr10	35423667	CREM	OpenSea	TSS1500
PFUnDA	cg09208209	0.19931	0.0671946	2.96616	0.0682802	0.330339	0.00439936	0.0486863	chr6	49846046	CRISP1	OpenSea	TSS1500
PFDA	cg08659801	0.256646	0.082836	3.09825	0.0951162	0.418177	0.00302051	0.0347899	chr8	75899608	CRISPLD1	S_Shelf	5'UTR
PFNA	cg02455706	0.231095	0.0714651	3.23368	0.0917385	0.370452	0.00203454	0.0240191	chr16	84918851	CRISPLD2	OpenSea
PFUnDA	cg00308659	0.281515	0.0772296	3.64517	0.130917	0.432112	0.000572606	0.0317285	chr16	84871952	CRISPLD2	OpenSea	5'UTR
PFNA	cg12563872	0.123911	0.0420864	2.94419	0.041842	0.205979	0.00467891	0.0312064	chr22	21291587	CRKL	OpenSea
PFDA	cg23057523	0.206742	0.0811568	2.54745	0.0484868	0.364998	0.013574	0.0438176	chr20	6008452	CRLS1	OpenSea	TSS1500
PFNA	cg19851976	0.156494	0.0513891	3.04528	0.0562852	0.256703	0.00351613	0.0283403	chr19	18812192	CRTC1	S_Shore
PFDA	cg19851976	0.137229	0.0490427	2.79815	0.0415958	0.232862	0.00699907	0.038171	chr19	18812192	CRTC1	S_Shore
PFDA	cg27234648	0.0691039	0.0266225	2.5957	0.0171901	0.121018	0.0119844	0.0422786	chr15	91077406	CRTC3	S_Shelf	5'UTR
PFDA	cg11398451	0.130024	0.0535791	2.42676	0.0255446	0.234503	0.0184189	0.0473948	chr15	91136069	CRTC3	OpenSea	TSS1500
PFUnDA	cg08756366	0.321039	0.103085	3.11432	0.120024	0.522054	0.00288359	0.0434449	chr12	107444216	CRY1	OpenSea	TSS200
MeFOSAA	cg07313720	0.15791	0.0686569	2.29998	0.0240286	0.29179	0.0251316	0.0455719	chr2	209029594	CRYGA	OpenSea	TSS1500
PFDA	cg12186917	0.201538	0.0804418	2.50539	0.0446765	0.358399	0.0151129	0.0448079	chr21	35013231	CRYZL1	N_Shore	TSS1500
PFDA	cg20099005	0.151363	0.0606643	2.49509	0.0330676	0.269658	0.015513	0.0449719	chr22	41956854	CSDC2	OpenSea	1stExon
PFNA	cg16920832	0.18269	0.0576326	3.16991	0.0703067	0.295074	0.0024535	0.0253645	chr5	149434245	CSF1R	OpenSea	3'UTR
PFDA	cg16920832	0.177951	0.0546037	3.25897	0.0714743	0.284429	0.00188788	0.0332154	chr5	149434245	CSF1R	OpenSea	3'UTR
PFHxS	cg07772128	-0.236148	0.0991283	-2.38225	-0.429449	-0.0428483	0.0205662	0.0308493	chr15	75095447	CSK	Island	3'UTR
PFDA	cg08265260	0.142118	0.0497424	2.85709	0.0451209	0.239116	0.00595785	0.0377123	chr15	75084247	CSK	OpenSea	TSS1500
PFNA	cg12989342	0.166522	0.0537904	3.09576	0.0616311	0.271414	0.00304222	0.0268965	chr8	4183642	CSMD1	OpenSea
PFDA	cg02563011	0.199951	0.0668189	2.99244	0.0696546	0.330248	0.00408532	0.0354721	chr8	2960317	CSMD1	OpenSea	3'UTR
PFDA	cg22901975	0.233271	0.0903423	2.58208	0.0571039	0.409439	0.0124148	0.0425976	chr8	114420873	CSMD3	OpenSea	TSS1500
PFNA	cg24155190	0.138772	0.0461662	3.00592	0.0487481	0.228796	0.00393238	0.0296904	chr1	201476619	CSRP1	S_Shore	TSS1500
PFUnDA	cg17081805	0.443563	0.128494	3.452	0.192999	0.694127	0.00105529	0.0361206	chr20	23512037	CST13P	OpenSea	5'UTR
PFNA	cg14938029	0.108088	0.0447475	2.4155	0.0208299	0.195345	0.0189424	0.0496368	chr20	23421747	CSTL1	OpenSea	5'UTR
PFNA	cg00971919	0.152049	0.0587117	2.58975	0.0375607	0.266536	0.0121708	0.0432144	chr5	151595371	CTB-12O2.1	OpenSea	TSS1500
PFDA	cg00971919	0.155229	0.0566103	2.74207	0.0448391	0.265619	0.00814331	0.038957	chr5	151595371	CTB-12O2.1	OpenSea	TSS1500
PFDA	cg12996117	0.111888	0.0363054	3.08186	0.0410928	0.182684	0.00316635	0.0348704	chr4	1229756	CTBP1	S_Shore	3'UTR
PFUnDA	cg18818410	0.180286	0.0585478	3.07929	0.0661176	0.294454	0.00318982	0.0444054	chr4	1207017	CTBP1-AS	S_Shore	3'UTR
PFDA	cg07644753	0.133046	0.0452331	2.94135	0.0448418	0.221251	0.00471625	0.0360688	chr5	79380433	CTD-2201I18.1	OpenSea	TSS1500
MeFOSAA	cg26020805	0.247308	0.0773634	3.19671	0.0964496	0.398167	0.00226843	0.0162372	chr18	77474666	CTDP1	Island
PFDA	cg22843613	0.115194	0.0461402	2.4966	0.0252204	0.205167	0.0154537	0.0449719	chr6	132271361	CTGF	Island	TSS1500
PFDA	cg17891319	0.19152	0.0786462	2.4352	0.0381595	0.34488	0.0180352	0.047115	chr1	70895027	CTH	OpenSea	5'UTR
PFNA	cg02736583	0.167247	0.052267	3.19987	0.0653267	0.269168	0.00224751	0.0250346	chr18	46369106	CTIF	OpenSea
PFDA	cg16586689	0.201242	0.0665423	3.02428	0.0714849	0.331	0.00373284	0.0354721	chr18	46082474	CTIF	OpenSea	5'UTR
PFDA	cg02736583	0.148181	0.0493105	3.00505	0.0520251	0.244336	0.00394212	0.0354721	chr18	46369106	CTIF	OpenSea
PFDA	cg06113574	0.19422	0.075738	2.56437	0.0465312	0.341909	0.0129958	0.0431444	chr2	80314024	CTNNA2	OpenSea
PFDA	cg23228609	0.13136	0.0518827	2.53187	0.030189	0.232531	0.0141266	0.0443569	chr11	66337111	CTSF	S_Shore	TSS1500
PFDA	cg02238298	0.121551	0.0509734	2.38459	0.0221527	0.220949	0.0204478	0.0489175	chr5	126984561	CTXN3	OpenSea	TSS200
PFDA	cg10253403	0.235369	0.0925557	2.543	0.0548853	0.415853	0.0137298	0.0439772	chr10	17108153	CUBN	OpenSea
PFDA	cg08278773	0.227925	0.0920858	2.47513	0.0483573	0.407492	0.0163158	0.0456434	chr10	17151720	CUBN	OpenSea	ExonBnd
PFDA	cg08580591	0.0951314	0.0334423	2.84464	0.0299188	0.160344	0.00616508	0.0377123	chr10	11344250	CUGBP2	OpenSea
PFDA	cg04272368	0.227213	0.0523656	4.33898	0.1251	0.329326	5.91682e-05	0.0207754	chr7	148405581	CUL1	OpenSea	5'UTR
PFNA	cg11600104	0.120096	0.0426769	2.81407	0.036876	0.203316	0.00670242	0.0358432	chr2	225430752	CUL3	OpenSea	5'UTR
PFDA	cg11600104	0.119377	0.040712	2.93224	0.0399889	0.198766	0.00483789	0.0360688	chr2	225430752	CUL3	OpenSea	5'UTR
PFDA	cg22803637	0.174499	0.0665118	2.62358	0.0448012	0.304197	0.0111449	0.0413561	chr11	107943375	CUL5	OpenSea	TSS1500
PFDA	cg14526021	0.268983	0.0834243	3.22427	0.106305	0.43166	0.00209181	0.0339981	chr7	101512931	CUX1	OpenSea	5'UTR
PFDA	cg13926796	0.275664	0.10211	2.69967	0.0765489	0.474779	0.00911972	0.0394571	chr7	101533935	CUX1	OpenSea	5'UTR
PFDA	cg18089847	0.129197	0.0518744	2.49056	0.0280415	0.230352	0.0156919	0.0449719	chr12	111598683	CUX2	OpenSea	5'UTR
PFDA	cg19571504	0.133114	0.0344985	3.85853	0.0658416	0.200386	0.000293056	0.0298149	chr12	111655037	CUX2	OpenSea	TSS1500
MeFOSAA	cg06705947	-0.17191	0.0375333	-4.58019	-0.245099	-0.0987198	2.57186e-05	0.00174886	chr12	111537842	CUX2	OpenSea	5'UTR
PFDA	cg17761826	0.165879	0.0690854	2.40108	0.0311629	0.300596	0.019632	0.0483206	chr21	18913093	CXADR	OpenSea
PFDA	cg17739573	0.123559	0.0490921	2.51689	0.0278297	0.219289	0.0146264	0.0445852	chr4	74905354	CXCL3	S_Shore	TSS1500
MeFOSAA	cg06641342	0.124781	0.0492299	2.53465	0.0287823	0.220779	0.0139768	0.0306587	chr17	61514920	CYB561	Island	ExonBnd
PFDA	cg14574365	0.132215	0.0498212	2.65379	0.0350637	0.229366	0.0102962	0.040407	chr18	71948060	CYB5A	OpenSea
MeFOSAA	cg05582098	0.23733	0.0509701	4.65626	0.137938	0.336721	1.97044e-05	0.00174886	chr22	43017776	CYB5R3	OpenSea	3'UTR
PFNA	cg19111801	0.246197	0.0939687	2.61999	0.0629581	0.429436	0.0112499	0.0419299	chr15	51602474	CYP19A1	OpenSea	5'UTR
MeFOSAA	cg09778949	0.253844	0.0858436	2.95705	0.0864488	0.421239	0.00451332	0.0207342	chr7	99435464	CYP3A43	OpenSea	5'UTR
PFNA	cg00054210	0.212096	0.0678552	3.12572	0.0797788	0.344414	0.00279	0.0259012	chr8	65711644	CYP7B1	Island	TSS1500
PFNA	cg17347634	0.203558	0.0620472	3.2807	0.0825664	0.32455	0.00176981	0.0227184	chr8	65711916	CYP7B1	S_Shore	TSS1500
PFUnDA	cg00054210	0.244967	0.0841424	2.91134	0.0808898	0.409045	0.0051279	0.0491186	chr8	65711644	CYP7B1	Island	TSS1500
PFDA	cg17370412	0.152405	0.0603685	2.52457	0.0346861	0.270123	0.0143924	0.0444849	chr17	20180146	CYTSB	OpenSea
PFNA	cg01177851	0.201128	0.0787808	2.55301	0.0475059	0.354751	0.0133813	0.0443057	chr14	59803600	DAAM1	OpenSea	5'UTR
PFDA	cg01177851	0.184126	0.0736604	2.49966	0.0404885	0.327764	0.0152823	0.0449719	chr14	59803600	DAAM1	OpenSea	5'UTR
PFDA	cg24800289	0.19598	0.0637635	3.07354	0.0716407	0.320319	0.00324296	0.0349341	chr14	59821728	DAAM1	OpenSea	TSS200
PFDA	cg09509503	0.134743	0.0555443	2.42586	0.0264311	0.243054	0.0184605	0.0474413	chr1	58353581	DAB1	OpenSea	5'UTR
PFDA	cg06858773	0.161964	0.0595483	2.71987	0.0458447	0.278083	0.00864173	0.0393575	chr13	72364593	DACH1	OpenSea
PFDA	cg15017132	0.180353	0.065743	2.7433	0.0521542	0.308552	0.00811634	0.038957	chr14	59100177	DACT1	OpenSea	TSS1500
PFNA	cg17008645	0.168443	0.0535441	3.14587	0.064032	0.272854	0.00263151	0.0257308	chr11	61463427	DAGLA	OpenSea	5'UTR
PFHxS	cg20242427	0.270926	0.0706573	3.83437	0.133145	0.408708	0.000316871	0.00289272	chr11	61115736	DAK	OpenSea	3'UTR
PFNA	cg07782285	0.101017	0.036359	2.77833	0.0301173	0.171917	0.00738539	0.0358432	chr19	13085442	DAND5	OpenSea	3'UTR
PFDA	cg11356901	0.11018	0.0449815	2.44945	0.0224659	0.197894	0.017404	0.0465066	chr5	10720219	DAP	OpenSea	3'UTR
PFUnDA	cg14662675	0.28226	0.0954625	2.95676	0.0961079	0.468411	0.00451699	0.0486863	chr5	10762201	DAP	S_Shore	TSS1500
MeFOSAA	cg17090012	0.144765	0.056823	2.54766	0.0339607	0.25557	0.0135666	0.0302272	chr9	90123546	DAPK1	OpenSea	5'UTR
PFDA	cg04103525	0.148034	0.0586683	2.52323	0.0336304	0.262437	0.0144418	0.0444849	chr15	64332663	DAPK2	OpenSea	5'UTR
PFDA	cg00554948	0.124454	0.0414043	3.00583	0.0437158	0.205192	0.00393347	0.0354721	chr12	51631858	DAZAP2	N_Shore	TSS1500
PFDA	cg21076650	0.103757	0.0408151	2.54212	0.0241676	0.183346	0.0137606	0.0439772	chr2	172289750	DCAF17	N_Shore	TSS1500
PFNA	cg24857945	0.211569	0.0853364	2.47923	0.0451626	0.377975	0.0160948	0.0471161	chr14	69553569	DCAF5	OpenSea	3'UTR
PFDA	cg24857945	0.194114	0.0814463	2.38333	0.0352934	0.352934	0.0205114	0.0489175	chr14	69553569	DCAF5	OpenSea	3'UTR
PFDA	cg01883195	0.171716	0.0658901	2.6061	0.0432305	0.300202	0.0116647	0.041997	chr6	117802401	DCBLD1	N_Shore	TSS1500
PFDA	cg24823488	0.183089	0.0667648	2.7423	0.052898	0.313281	0.00813815	0.038957	chr3	98538221	DCBLD2	OpenSea	TSS200
PFDA	cg14222939	0.141786	0.0579352	2.44731	0.028812	0.254759	0.0174972	0.0465674	chr18	49866097	DCC	N_Shelf	TSS1500
PFDA	cg08392212	0.252589	0.105871	2.38581	0.0461401	0.459037	0.0203864	0.0489099	chr4	151048754	DCLK2	OpenSea
PFDA	cg16091491	0.142372	0.0510453	2.78913	0.0428336	0.24191	0.00717256	0.0381808	chr5	112321556	DCP2	OpenSea	5'UTR
PFDA	cg05566140	0.143404	0.0539332	2.65892	0.0382342	0.248574	0.010116	0.0402603	chr5	112331568	DCP2	OpenSea	5'UTR
PFDA	cg12451336	0.1241	0.0437701	2.83528	0.0387486	0.209452	0.00632532	0.0377123	chr2	74599298	DCTN1	OpenSea	3'UTR
PFDA	cg15366555	0.0731775	0.0253704	2.88437	0.0237053	0.12265	0.00552616	0.0369443	chr2	74601926	DCTN1	OpenSea	TSS1500
PFNA	cg23526712	0.139982	0.0463097	3.02273	0.0496779	0.230286	0.00374928	0.029656	chr12	57924237	DCTN2	OpenSea	3'UTR
PFUnDA	cg20699141	0.154607	0.0485377	3.18529	0.0599584	0.249255	0.0023456	0.0397727	chr3	182698915	DCUN1D1	S_Shore	TSS1500
PFNA	cg08021918	0.181868	0.0687644	2.6448	0.0477775	0.315959	0.0105424	0.0407847	chr16	20878839	DCUN1D3	OpenSea	5'UTR
PFDA	cg08021918	0.159066	0.0673179	2.36291	0.0277962	0.290336	0.0215671	0.049757	chr16	20878839	DCUN1D3	OpenSea	5'UTR
PFNA	cg10728746	0.156954	0.062015	2.5309	0.0360244	0.277883	0.0141617	0.0451046	chr8	38103616	DDHD2	OpenSea	3'UTR
PFDA	cg10728746	0.155733	0.0587114	2.65251	0.0412455	0.27022	0.0103309	0.040407	chr8	38103616	DDHD2	OpenSea	3'UTR
PFDA	cg08673763	0.122342	0.0457674	2.67312	0.0330952	0.211588	0.00974336	0.0399452	chr6	30860960	DDR1	OpenSea	3'UTR
PFDA	cg00438286	0.168512	0.0631962	2.66649	0.0452792	0.291744	0.00995746	0.0400286	chr11	108799210	DDX10	OpenSea	TSS1500
PFDA	cg04755966	-0.119664	0.0506169	-2.3641	-0.218367	-0.0209606	0.0215041	0.0497357	chr19	14523993	DDX39A	OpenSea	1stExon
PFDA	cg20432473	0.0954525	0.0341694	2.79351	0.0288221	0.162083	0.00708795	0.038171	chr12	124103253	DDX55	OpenSea	5'UTR
PFUnDA	cg05758978	0.311063	0.0950553	3.27244	0.125705	0.49642	0.00181387	0.0384917	chr7	44614305	DDX56	S_Shore	TSS1500
PFNA	cg16549587	0.209532	0.0858338	2.44114	0.0421562	0.376908	0.0177698	0.0484757	chr4	169398233	DDX60L	N_Shelf	3'UTR
PFDA	cg14905098	-0.110893	0.043826	-2.53031	-0.196354	-0.0254328	0.0141829	0.0444315	chr11	687962	DEAF1	OpenSea	3'UTR
PFDA	cg03022813	-0.0937232	0.0376858	-2.48696	-0.167211	-0.0202359	0.0158356	0.0450855	chr16	90023526	DEF8	OpenSea	5'UTR
PFDA	cg01349088	0.15461	0.0651256	2.37403	0.0276154	0.281605	0.0209863	0.0493079	chr20	30012193	DEFB122	OpenSea	3'UTR
PFDA	cg12807628	0.126516	0.0463931	2.72705	0.0360497	0.216983	0.0084776	0.0393575	chr8	11838843	DEFB135	OpenSea	TSS1500
PFDA	cg16823617	0.146981	0.052288	2.81099	0.0450194	0.248942	0.00675898	0.038171	chr9	126521501	DENND1A	OpenSea	TSS1500
PFUnDA	cg01215778	0.231035	0.0589309	3.92044	0.11612	0.345951	0.000239627	0.0263212	chr8	142150462	DENND3	OpenSea	TSS1500
MeFOSAA	cg05423291	0.133164	0.0587239	2.26763	0.0186522	0.247675	0.0271607	0.0467577	chr8	142162931	DENND3	OpenSea
PFDA	cg12329286	0.164638	0.054248	3.03491	0.0588544	0.270421	0.00362156	0.0354721	chr15	66024890	DENND4A	OpenSea	TSS1500
PFNA	cg21819409	0.126639	0.0491001	2.57921	0.0308942	0.222385	0.0125075	0.0436232	chr8	120981915	DEPTOR	OpenSea	TSS200
PFDA	cg21819409	0.157119	0.0459	3.42307	0.0676138	0.246624	0.00115274	0.0320252	chr8	120981915	DEPTOR	OpenSea	TSS200
PFNA	cg06871226	0.100096	0.0359478	2.7845	0.0299983	0.170195	0.00726317	0.0358432	chr8	124055797	DERL1	S_Shore	TSS1500
PFDA	cg06871226	0.0982951	0.0346246	2.83888	0.030777	0.165813	0.00626325	0.0377123	chr8	124055797	DERL1	S_Shore	TSS1500
PFDA	cg02157633	0.0897485	0.0337837	2.65656	0.0238702	0.155627	0.0102214	0.0403941	chr22	19035933	DGCR2	OpenSea	ExonBnd
PFNA	cg26204079	0.159208	0.0597503	2.66455	0.0426948	0.275721	0.0100083	0.0402825	chr2	234262348	DGKD	OpenSea	TSS1500
PFDA	cg26204079	0.184487	0.0559991	3.29446	0.0752886	0.293685	0.00169873	0.0325752	chr2	234262348	DGKD	OpenSea	TSS1500
PFDA	cg07138366	0.176289	0.0663154	2.65834	0.0469741	0.305604	0.0101735	0.0403253	chr3	186075879	DGKG	N_Shelf	5'UTR
PFUnDA	cg06977326	0.16676	0.0487598	3.42002	0.071678	0.261841	0.00116348	0.0361206	chr3	185870299	DGKG	OpenSea	3'UTR
PFDA	cg21790314	0.0987363	0.0395704	2.49521	0.0215741	0.175899	0.0155085	0.0449719	chr4	955469	DGKQ	S_Shelf	ExonBnd
PFDA	cg02822341	0.0928815	0.0374563	2.47973	0.0198416	0.165921	0.0161278	0.0454648	chr4	968396	DGKQ	S_Shore	TSS1500
PFDA	cg04836020	0.120229	0.0424239	2.83399	0.0375021	0.202955	0.00634768	0.0377123	chr2	74165521	DGUOK	OpenSea	5'UTR
PFDA	cg14574510	0.210424	0.0591924	3.55492	0.0949993	0.32585	0.000768282	0.0313783	chr3	93782661	DHFRL1	S_Shore	TSS1500
PFDA	cg07201740	0.129484	0.0524729	2.46764	0.027162	0.231806	0.0166268	0.0458626	chr19	12786938	DHPS	OpenSea	ExonBnd
PFNA	cg11338049	0.222198	0.0639113	3.47667	0.0975713	0.346826	0.000978424	0.0180285	chr2	169924915	DHRS9	OpenSea	TSS1500
PFDA	cg11338049	0.17762	0.0611279	2.90571	0.0584207	0.29682	0.00520878	0.0364613	chr2	169924915	DHRS9	OpenSea	TSS1500
PFOS	cg22714078	0.428851	0.120488	3.55929	0.1939	0.663802	0.000757923	0.00281124	chr4	24540791	DHX15	OpenSea	TSS200
PFNA	cg05571070	-0.13215	0.0458023	-2.88522	-0.221464	-0.0428351	0.0055132	0.0337148	chr20	37638953	DHX35	OpenSea	5'UTR
PFDA	cg04856409	0.175425	0.0633367	2.76972	0.0519182	0.298932	0.0075593	0.0385307	chr17	57685452	DHX40	OpenSea	3'UTR
PFDA	cg05973777	0.193145	0.0656513	2.94198	0.0651251	0.321165	0.0047079	0.0360688	chr2	39102235	DHX57	N_Shore	5'UTR
PFDA	cg00581702	0.212256	0.0778252	2.72734	0.0604968	0.364015	0.00843281	0.0393575	chr1	182850326	DHX9	OpenSea	5'UTR
PFDA	cg00488354	0.195409	0.0726829	2.68851	0.0536772	0.33714	0.00939388	0.0395289	chr5	140967807	DIAPH1	OpenSea	ExonBnd
PFDA	cg24564576	0.137928	0.0524694	2.62874	0.035613	0.240244	0.0109956	0.0411901	chr13	60476586	DIAPH3	OpenSea	3'UTR
PFDA	cg11703637	0.132219	0.0509105	2.59708	0.0329432	0.231494	0.0119414	0.0422381	chr20	61509768	DIDO1	S_Shore	3'UTR
PFDA	cg20069718	0.118802	0.0385102	3.08496	0.0437076	0.193897	0.00311709	0.0347899	chr12	50898249	DIP2B	N_Shore	TSS1500
PFDA	cg00393546	0.170596	0.0663517	2.57109	0.0412106	0.299982	0.0127725	0.0429437	chr10	461919	DIP2C	S_Shore
PFDA	cg05328359	0.203791	0.0688283	2.96085	0.0695753	0.338006	0.0044654	0.035731	chr3	122514679	DIRC2	S_Shore
PFNA	cg08778606	0.118886	0.0423498	2.80725	0.0363042	0.201468	0.00682819	0.0358432	chr11	12002894	DKK3	OpenSea	TSS1500
PFDA	cg08778606	0.0990672	0.0409594	2.41867	0.0191965	0.178938	0.0187364	0.047724	chr11	12002894	DKK3	OpenSea	TSS1500
PFNA	cg27126505	0.0996491	0.0402207	2.47755	0.0212186	0.17808	0.0162165	0.0471207	chr13	51375420	DLEU7	OpenSea
PFDA	cg27126505	0.170915	0.0360783	4.73733	0.100562	0.241268	1.48073e-05	0.0166809	chr13	51375420	DLEU7	OpenSea
PFDA	cg26287567	0.174178	0.0567603	3.06867	0.0634959	0.284861	0.00328857	0.0349683	chr3	196980654	DLG1	OpenSea	3'UTR
PFDA	cg05010753	0.149993	0.062269	2.40879	0.0285686	0.271418	0.0192603	0.0480361	chr11	83318500	DLG2	OpenSea
PFDA	cg13076171	0.159763	0.0563809	2.83364	0.0498202	0.269706	0.00635377	0.0377123	chr11	84108716	DLG2	OpenSea	3'UTR
PFDA	cg16316662	0.161605	0.0582634	2.77369	0.0479911	0.275219	0.0074786	0.0384616	chr18	3772557	DLGAP1	S_Shore	3'UTR
PFDA	cg00347981	0.132039	0.0478037	2.7621	0.0388216	0.225256	0.00771615	0.0385733	chr18	3604036	DLGAP1-AS2	OpenSea	5'UTR
PFDA	cg21930938	0.119987	0.0476662	2.51723	0.0270379	0.212936	0.0146643	0.0445852	chr8	1636262	DLGAP2	N_Shelf	5'UTR
PFDA	cg25678088	0.195665	0.0678984	2.88173	0.0632631	0.328067	0.00556658	0.0369443	chr7	96632460	DLX6AS	S_Shore	3'UTR
PFDA	cg03637410	0.198635	0.0802929	2.47388	0.0420637	0.355206	0.0163675	0.0457246	chr7	86791668	DMTF1	OpenSea	TSS1500
PFNA	cg24744483	0.168033	0.0557316	3.01504	0.0593562	0.27671	0.00383211	0.029656	chr5	118533480	DMXL1	OpenSea	TSS200
PFDA	cg01812919	0.138699	0.0553923	2.50394	0.0306842	0.246714	0.0151685	0.0448649	chr12	124409762	DNAH10	OpenSea	ExonBnd
PFDA	cg17095240	0.192496	0.0782218	2.4609	0.0399637	0.345029	0.0169109	0.0461486	chr7	21891461	DNAH11	OpenSea	5'UTR
PFNA	cg17601641	0.10527	0.0351473	2.99512	0.036733	0.173808	0.00405452	0.0297742	chr1	225577329	DNAH14	OpenSea	TSS200
PFDA	cg14735313	0.180746	0.0618769	2.92106	0.0600859	0.301406	0.00499116	0.0363806	chr1	225416915	DNAH14	OpenSea
PFDA	cg17601641	0.114195	0.0331401	3.44582	0.0495714	0.178818	0.00107543	0.0320252	chr1	225577329	DNAH14	OpenSea	TSS200
PFDA	cg05260048	0.27688	0.0877719	3.15454	0.105725	0.448035	0.00256599	0.0346721	chr5	13860213	DNAH5	OpenSea	TSS1500
PFDA	cg15385101	0.186158	0.0676195	2.75302	0.0542997	0.318016	0.0079072	0.0388328	chr2	85032872	DNAH6	OpenSea
PFUnDA	cg05831314	0.226714	0.0779487	2.9085	0.0747136	0.378714	0.00516865	0.0491186	chr7	157184958	DNAJB6	OpenSea	5'UTR
PFNA	cg04979068	0.0906296	0.0357135	2.53768	0.0209882	0.160271	0.013918	0.0449673	chr10	22250765	DNAJC1	OpenSea
PFDA	cg23253914	0.15909	0.0416605	3.81874	0.0778524	0.240328	0.000328772	0.0299915	chr1	15895370	DNAJC16	OpenSea	3'UTR
PFNA	cg22174355	0.288336	0.0849571	3.3939	0.12267	0.454003	0.00125958	0.0199521	chr9	114413582	DNAJC25	OpenSea	5'UTR
PFDA	cg22174355	0.229503	0.0809399	2.83548	0.0716703	0.387336	0.00628951	0.0377123	chr9	114413582	DNAJC25	OpenSea	5'UTR
PFDA	cg14448145	0.104517	0.0313237	3.33666	0.0434355	0.165598	0.0014971	0.0321688	chr20	62525650	DNAJC5	N_Shore	TSS1500
PFDA	cg17373345	0.163274	0.0675008	2.41884	0.0316472	0.2949	0.0187857	0.0477505	chr8	66946188	DNAJC5B	OpenSea	5'UTR
PFDA	cg20328620	0.137427	0.045554	3.0168	0.0485969	0.226257	0.00381298	0.0354721	chr19	10880966	DNM2	OpenSea
PFDA	cg07802362	0.13339	0.056172	2.37467	0.0238546	0.242925	0.0208934	0.0491964	chr1	172313798	DNM3	OpenSea
PFDA	cg05896193	0.120654	0.038679	3.11938	0.0452304	0.196078	0.00284169	0.0346721	chr2	25563141	DNMT3A	N_Shore	5'UTR
PFDA	cg26398867	0.0776893	0.0308014	2.52226	0.0176265	0.137752	0.0144775	0.0444849	chr21	45679577	DNMT3L	S_Shore	ExonBnd
PFDA	cg03930857	0.18012	0.0676003	2.66448	0.0482993	0.311941	0.00996843	0.0400286	chr10	98062747	DNTT	OpenSea	TSS1500
PFNA	cg17344060	0.171537	0.0662185	2.59047	0.0424107	0.300663	0.0121481	0.0432144	chr1	94345166	DNTTIP2	S_Shore	3'UTR
PFNA	cg24483442	0.278911	0.0828607	3.36603	0.117333	0.44049	0.0013704	0.0208393	chr2	225796027	DOCK10	OpenSea	3'UTR
PFDA	cg14794374	0.171844	0.057348	2.99651	0.0600155	0.283673	0.00403853	0.0354721	chr2	225792563	DOCK10	OpenSea	3'UTR
PFDA	cg24483442	0.286268	0.0782601	3.65791	0.133661	0.438875	0.000556534	0.0313267	chr2	225796027	DOCK10	OpenSea	3'UTR
PFDA	cg15276175	0.154451	0.0497965	3.10165	0.057348	0.251554	0.00299106	0.0347848	chr3	50775902	DOCK3	OpenSea
PFNA	cg26895560	0.135057	0.0460428	2.9333	0.045274	0.224841	0.00482356	0.0315259	chr8	25241541	DOCK5	OpenSea	3'UTR
PFDA	cg26895560	0.133873	0.0430851	3.10718	0.0498573	0.217889	0.00294366	0.0346721	chr8	25241541	DOCK5	OpenSea	3'UTR
PFUnDA	cg09943198	0.213327	0.069519	3.06862	0.0777651	0.348889	0.00328905	0.04451	chr9	222492	DOCK8	OpenSea	5'UTR
PFDA	cg15738061	0.171578	0.0624701	2.74657	0.0497618	0.293395	0.00804546	0.0388733	chr6	83806221	DOPEY1	OpenSea	TSS1500
PFDA	cg04487827	0.129581	0.0497004	2.60724	0.0326653	0.226497	0.01163	0.041966	chr1	44434389	DPH2	N_Shore	TSS1500
PFDA	cg21580885	0.1854	0.0557876	3.32331	0.0766137	0.294185	0.00155832	0.0323354	chr20	61475041	DPH3P1	S_Shelf
PFDA	cg01761228	0.14947	0.0621734	2.40408	0.0282317	0.270708	0.0194866	0.0481669	chr2	115416787	DPP10	N_Shelf	5'UTR
PFNA	cg24094122	0.21957	0.0640088	3.43031	0.0947531	0.344388	0.00112756	0.0188551	chr2	162915893	DPP4	OpenSea	3'UTR
PFNA	cg21389309	0.201982	0.0594212	3.39916	0.0861109	0.317854	0.00123964	0.0199521	chr7	154002618	DPP6	S_Shore	1stExon
PFNA	cg10677372	0.189303	0.0663007	2.85522	0.0600169	0.31859	0.00598852	0.0345569	chr7	154003270	DPP6	S_Shore	5'UTR
PFNA	cg17370718	0.149521	0.0598731	2.49729	0.0327679	0.266273	0.0154269	0.0463635	chr7	154632540	DPP6	OpenSea	5'UTR
PFDA	cg03388542	0.119059	0.0410561	2.8999	0.0389993	0.199118	0.00529344	0.0364613	chr7	154586404	DPP6	S_Shore	5'UTR
MeFOSAA	cg21105590	0.23509	0.0846342	2.77772	0.0700537	0.400127	0.00739754	0.0234717	chr3	109036102	DPPA2	OpenSea	TSS1500
PFDA	cg01201348	0.300681	0.0834197	3.60444	0.138013	0.463349	0.000650974	0.0313267	chr7	35073884	DPY19L1	N_Shelf	3'UTR
PFDA	cg16511333	0.188476	0.0687875	2.73997	0.05434	0.322611	0.00818927	0.0389813	chr1	97954496	DPYD	OpenSea
PFDA	cg23220443	0.201471	0.0786676	2.56104	0.0480689	0.354872	0.0131079	0.0432314	chr1	98387450	DPYD	S_Shore	TSS1500
PFDA	cg00441434	0.131181	0.0533232	2.46011	0.0272009	0.235161	0.0169444	0.0461486	chr8	26434054	DPYSL2	N_Shore	TSS1500
PFDA	cg05366063	0.208668	0.0837832	2.49058	0.0452911	0.372046	0.0156915	0.0449719	chr5	146859693	DPYSL3	OpenSea	3'UTR
PFDA	cg12076203	0.122912	0.0402144	3.05642	0.0444938	0.20133	0.00340597	0.0353377	chr2	27145848	DPYSL5	OpenSea
PFDA	cg22825995	0.173924	0.063701	2.73031	0.0497068	0.298141	0.00840386	0.0393575	chr22	23955927	DRICH1	OpenSea
PFDA	cg14249078	0.160017	0.0551422	2.90189	0.0524894	0.267544	0.00526434	0.0364613	chr11	117665480	DSCAML1	N_Shore	5'UTR
PFNA	cg07287156	0.119627	0.0435616	2.74615	0.0346814	0.204572	0.00801752	0.0367967	chr21	39579277	DSCR10	OpenSea	5'UTR
PFDA	cg07287156	0.110471	0.0422922	2.61208	0.0280009	0.19294	0.0114395	0.0416141	chr21	39579277	DSCR10	OpenSea	5'UTR
PFDA	cg05976475	0.174632	0.0663995	2.63001	0.0451526	0.30411	0.010959	0.0411589	chr21	39493329	DSCR8	OpenSea	TSS1500
PFDA	cg20222493	0.132592	0.0534061	2.48272	0.0284505	0.236734	0.0160063	0.0452819	chr6	116638408	DSE	OpenSea	5'UTR
PFDA	cg27422507	0.0909847	0.0320886	2.83542	0.028412	0.153557	0.00629039	0.0377123	chr18	29080265	DSG2	S_Shore
PFDA	cg15605567	0.137117	0.0470425	2.91474	0.0453838	0.228849	0.0050797	0.0364326	chr6	7585896	DSP	OpenSea	3'UTR
PFDA	cg27270789	0.15283	0.0553036	2.76347	0.0449877	0.260672	0.00768783	0.0385733	chr6	56668014	DST	OpenSea	3'UTR
PFNA	cg02944048	0.142245	0.047516	2.99361	0.0495884	0.234901	0.00407175	0.0297742	chr1	205113116	DSTYK	OpenSea	3'UTR
PFDA	cg02944048	0.119051	0.0454141	2.62145	0.0304932	0.207608	0.0112072	0.0413561	chr1	205113116	DSTYK	OpenSea	3'UTR
PFDA	cg17251384	0.151458	0.0633196	2.39196	0.027985	0.274931	0.0200793	0.0486812	chr4	36333629	DTHD1	OpenSea	TSS1500
PFDA	cg11203401	0.151009	0.0599739	2.51791	0.0340598	0.267958	0.014639	0.0445852	chr6	15616502	DTNBP1	OpenSea	3'UTR
PFNA	cg21183461	0.148666	0.0422408	3.5195	0.0662968	0.231036	0.000857457	0.0177805	chr15	45427297	DUOX1	Island	ExonBnd
PFDA	cg21183461	0.11081	0.041189	2.69028	0.0304913	0.191128	0.00930976	0.0395289	chr15	45427297	DUOX1	Island	ExonBnd
PFNA	cg04325221	0.244326	0.0789109	3.09623	0.0904497	0.398202	0.00303817	0.0268965	chr15	45410047	DUOXA1	S_Shore	3'UTR
PFDA	cg07151117	0.189812	0.0638109	2.9746	0.0653806	0.314243	0.00429611	0.0356343	chr8	29204954	DUSP4	N_Shore	5'UTR
PFDA	cg24554140	0.103687	0.0414364	2.50233	0.0228865	0.184488	0.0152309	0.0449668	chr3	52091846	DUSP7	S_Shore	TSS1500
PFNA	cg20284984	0.133264	0.0471181	2.8283	0.0413836	0.225144	0.00644724	0.0355988	chr11	1587851	DUSP8	OpenSea	TSS1500
PFDA	cg20284984	0.114881	0.0453114	2.53537	0.0265241	0.203239	0.0140005	0.0441898	chr11	1587851	DUSP8	OpenSea	TSS1500
PFNA	cg11339519	0.102766	0.0394418	2.60551	0.0258546	0.179678	0.0116373	0.0425126	chr1	1272477	DVL1	Island
PFNA	cg13932473	0.111807	0.0417172	2.68013	0.030459	0.193156	0.00960484	0.0398339	chr1	1282742	DVL1	N_Shore	5'UTR
PFDA	cg18450582	0.218903	0.083209	2.63077	0.0566459	0.381161	0.0109374	0.0411252	chr7	95546539	DYNC1I1	OpenSea	5'UTR
PFDA	cg15244995	0.113194	0.0432455	2.61747	0.0288652	0.197523	0.0113241	0.0415526	chr2	71792078	DYSF	OpenSea
PFDA	cg05194683	0.119501	0.0472228	2.53058	0.0274168	0.211586	0.0141731	0.0444315	chr3	108328134	DZIP3	OpenSea	5'UTR
PFDA	cg22556307	0.173316	0.0695732	2.49113	0.0376481	0.308984	0.0156695	0.0449719	chr16	23539365	EARS2	OpenSea	3'UTR
PFDA	cg10524265	0.167531	0.0658737	2.54321	0.0390773	0.295985	0.0137221	0.0439772	chr5	158501191	EBF1	OpenSea	TSS1500
PFNA	cg00886512	0.157424	0.058041	2.71228	0.0442436	0.270604	0.00881859	0.0382447	chr10	131637291	EBF3	Island
PFDA	cg00886512	0.147529	0.0552904	2.66826	0.039713	0.255345	0.00991088	0.0400286	chr10	131637291	EBF3	Island
PFDA	cg07777918	0.194649	0.0819348	2.37566	0.0348761	0.354422	0.0209027	0.0491964	chr6	127652198	ECHDC1	OpenSea	TSS200
PFDA	cg23062149	0.104354	0.0349188	2.98848	0.0362625	0.172446	0.00413122	0.03551	chr1	53388487	ECHDC2	S_Shore	5'UTR
PFNA	cg18499441	0.121615	0.0368935	3.29638	0.0496728	0.193558	0.00168901	0.0227184	chr19	11617191	ECSIT	S_Shore	3'UTR
PFDA	cg18499441	0.114102	0.0348133	3.27753	0.0462157	0.181987	0.0017866	0.033155	chr19	11617191	ECSIT	S_Shore	3'UTR
PFDA	cg05553452	0.156711	0.0581291	2.69591	0.0433593	0.270063	0.00921117	0.039478	chr3	5254757	EDEM1	OpenSea
PFDA	cg12645153	0.198954	0.0794391	2.50448	0.0440476	0.35386	0.0151478	0.0448201	chr20	33706087	EDEM2	OpenSea	TSS1500
PFDA	cg22022671	0.193486	0.0818221	2.36472	0.033933	0.353039	0.0214718	0.0497063	chr5	83253023	EDIL3	OpenSea
PFUnDA	cg05202460	0.256315	0.0698062	3.67181	0.120193	0.392437	0.000532632	0.0317285	chr5	83260152	EDIL3	OpenSea
PFNA	cg11074192	0.175375	0.0709024	2.47347	0.0371156	0.313635	0.0163842	0.0472939	chr13	78494442	EDNRB	S_Shore	TSS1500
PFDA	cg10792120	0.130893	0.0423433	3.09124	0.048324	0.213463	0.00308207	0.0347899	chr13	78550373	EDNRB	OpenSea
PFDA	cg23541365	0.0962323	0.03497	2.75186	0.0280409	0.164424	0.00789519	0.0388328	chr11	85974795	EED	OpenSea	TSS200
PFDA	cg04547393	0.151591	0.054037	2.80533	0.0462192	0.256963	0.00686396	0.038171	chr7	36273161	EEPD1	OpenSea
PFDA	cg23522840	0.305594	0.100856	3.02999	0.108924	0.502264	0.00367268	0.0354721	chr13	22176383	EFHA1	N_Shore	3'UTR
PFDA	cg19008468	0.180512	0.0748204	2.4126	0.0346118	0.326411	0.0190793	0.0479902	chr6	52356998	EFHC1	OpenSea	5'UTR
PFNA	cg13360848	0.216381	0.0725202	2.98374	0.074967	0.357796	0.00418687	0.030063	chr5	106822319	EFNA5	OpenSea	3'UTR
PFDA	cg03175302	0.164933	0.0526137	3.13479	0.0623362	0.26753	0.00269827	0.0346721	chr5	106806075	EFNA5	OpenSea	3'UTR
PFDA	cg18984127	0.280032	0.103198	2.71355	0.0787963	0.481268	0.00874996	0.0393575	chr13	107183030	EFNB2	N_Shelf
PFNA	cg08271180	0.186886	0.0704174	2.65398	0.0495722	0.3242	0.0102911	0.0407847	chr8	132997218	EFR3A	OpenSea	5'UTR
PFDA	cg08271180	0.192025	0.0670142	2.86543	0.0613471	0.322703	0.0058226	0.0374501	chr8	132997218	EFR3A	OpenSea	5'UTR
PFDA	cg18625207	0.142643	0.0497079	2.86963	0.0457129	0.239574	0.00575567	0.0372737	chr15	82484798	EFTUD1	OpenSea
PFDA	cg06052832	0.130388	0.0369686	3.52699	0.0582992	0.202477	0.000837795	0.0314499	chr5	38442099	EGFLAM	OpenSea
PFDA	cg17748504	0.158843	0.0613404	2.58952	0.0392287	0.278456	0.0121778	0.0424083	chr1	231562199	EGLN1	S_Shelf	TSS1500
PFNA	cg14435603	0.178617	0.0705869	2.53045	0.0409721	0.316261	0.014178	0.0451046	chr10	64578186	EGR2	Island	5'UTR
PFDA	cg10495164	0.15904	0.0549694	2.89324	0.0518495	0.26623	0.00539206	0.0367407	chr11	64631357	EHD1	OpenSea	3'UTR
PFDA	cg13949968	0.162791	0.0536074	3.03673	0.0582568	0.267325	0.00357976	0.0354721	chr3	184880944	EHHADH-AS1	OpenSea	1stExon
PFNA	cg14156842	0.19952	0.0665486	2.9981	0.0697497	0.329289	0.00402043	0.0297742	chr9	140611316	EHMT1	N_Shore	TSS1500
PFNA	cg12700148	0.120984	0.047268	2.55954	0.0288115	0.213157	0.0131587	0.0441711	chr1	45316356	EIF2B3	OpenSea
PFDA	cg12700148	0.126347	0.044949	2.81091	0.0386969	0.213998	0.00676047	0.038171	chr1	45316356	EIF2B3	OpenSea
PFUnDA	cg25575079	0.219763	0.0749981	2.93025	0.0735166	0.366009	0.00486487	0.0491186	chr14	67828229	EIF2S1	S_Shore	TSS1500
PFNA	cg26862731	0.198132	0.0792762	2.49926	0.0435433	0.35272	0.015298	0.0463635	chr10	120801850	EIF3A	Island	3'UTR
PFDA	cg26862731	0.19733	0.077591	2.5432	0.0460273	0.348632	0.0137225	0.0439772	chr10	120801850	EIF3A	Island	3'UTR
PFDA	cg12665138	0.185362	0.0696884	2.65987	0.0494696	0.321255	0.0101327	0.0402603	chr11	32610465	EIF3M	OpenSea	5'UTR
PFUnDA	cg13372341	0.206237	0.0698103	2.95425	0.0701073	0.342368	0.00454886	0.0486863	chr11	32615312	EIF3M	OpenSea	5'UTR
PFDA	cg19674205	0.190808	0.0593069	3.21729	0.075159	0.306456	0.00213529	0.0342583	chr3	186504948	EIF4A2	S_Shelf	5'UTR
PFDA	cg08158719	0.233754	0.0850025	2.74996	0.067999	0.399509	0.0079724	0.0388442	chr2	233417922	EIF4E2	S_Shelf	5'UTR
PFDA	cg23509745	0.0918069	0.0376783	2.4366	0.0183343	0.16528	0.0179724	0.0470578	chr3	184045221	EIF4G1	Island	TSS1500
PFDA	cg02487452	0.0878386	0.0298398	2.94367	0.0296509	0.146026	0.00468576	0.0360688	chr19	855899	ELANE	Island
PFNA	cg16142112	0.0975332	0.0370913	2.62954	0.0252052	0.169861	0.0109725	0.0415239	chr7	37290519	ELMO1	OpenSea
PFDA	cg10997193	0.190038	0.047437	4.00612	0.0975362	0.282541	0.000180917	0.0292748	chr7	37486189	ELMO1	N_Shore	3'UTR
PFDA	cg21108875	0.0916237	0.0329828	2.77792	0.0273072	0.15594	0.00735819	0.0384076	chr2	85582281	ELMOD3	S_Shore	5'UTR
MeFOSAA	cg21108875	0.110269	0.0395167	2.79044	0.0332113	0.187327	0.00714721	0.0234717	chr2	85582281	ELMOD3	S_Shore	5'UTR
PFDA	cg18871648	0.194158	0.072719	2.66997	0.0523558	0.33596	0.0098662	0.0400286	chr14	74227431	ELMSAN1	S_Shore	TSS1500
PFDA	cg12407526	0.27964	0.0806468	3.46747	0.122379	0.436901	0.00100645	0.0318615	chr5	60059120	ELOVL7	OpenSea	3'UTR
PFDA	cg21535554	0.148362	0.052908	2.80416	0.0451918	0.251533	0.00688577	0.038171	chr8	27986818	ELP3	OpenSea	TSS200
PFNA	cg01402735	0.163194	0.0637813	2.55864	0.0388199	0.287567	0.013189	0.0441711	chr1	79472558	ELTD1	S_Shore	TSS200
PFDA	cg01402735	0.181197	0.0571281	3.17177	0.0697974	0.292597	0.00244024	0.0346721	chr1	79472558	ELTD1	S_Shore	TSS200
[truncated: 3,986 more rows]

## Sheet: Table S5
Table S5: All sites with a signficant association between exposure and 5-hmC after stratifying sites from Table S3 by type of methylation (n=70).
[truncated: 13,377 more rows]
[truncated: 24 more columns]

[truncated: 2 more sheets: Table S6, Table S7]
